# Supplementary material for: 4-Chloro-2-[(4-chloro­benzyl­idene)amino]­phenol
Source: Acta Crystallogr Sect E Struct Rep Online. 2012 May 12;68(Pt 6):o1696. doi: 10.1107/S1600536812019770 (PMC3379291; doi:10.1107/S1600536812019770)
Supplement: Supplementary file 1 [file e-68-o1696-sup1.cif]

##############################################################################
#                                                                            #
# This CIF contains the data in a paper accepted for publication in          #
# Acta Crystallographica Section E. It conforms to the requirements of       #
# Notes for Authors for Acta Crystallographica Section E, and has been       #
# peer reviewed under the auspices of the IUCr Commission on Journals.       #
#                                                                            #
# Full details of the Crystallographic Information File format               #
# are given in the paper "The Crystallographic Information File (CIF):       #
# a New Standard Archive File for Crystallography" by S. R. Hall, F. H.      #
# Allen and I. D. Brown [Acta Cryst. (1991), A47, 655-685].                  #
#                                                                            #
# The current version of the core CIF dictionary is obtainable from          #
# ftp://ftp.iucr.org/pub/cif_core.dic.                                       #
#                                                                            #
# Software is freely available for graphical display of the structure(s)     #
# in this CIF. For information consult the CIF software page                 #
# http://www.iucr.org/resources/cif/software.                                #
#                                                                            #
# This file may be used for bona fide research purposes within the           #
# scientific community so long as proper attribution is given to the journal # 
# article from which it was obtained.                                        #
#                                                                            #
##############################################################################
data_global
_audit_creation_method     SHELXL-97
_journal_date_recd_electronic     2012-04-27
_journal_date_accepted     2012-05-02
_journal_name_full     'Acta Crystallographica, Section E'
_journal_year     2012
_journal_volume     68
_journal_issue      6
_journal_page_first     o1696
_journal_page_last     o1696
_journal_paper_category     QO
_journal_paper_doi     10.1107/S1600536812019770
_journal_coeditor_code     ZS2205
_publ_contact_author_name     'K\"ur\,sat,Efil'
_publ_contact_author_address
;
Ondokuz May\?is University
Art and Sciences Faculty
Department of Chemistry
55139-Samsun
Turkey
;
_publ_contact_author_email     'kursatefil@gmail.com'
_publ_contact_author_fax     ?
_publ_contact_author_phone     ?
_publ_section_title
;
4-Chloro-2-[(4-chlorobenzylidene)amino]phenol
;
loop_
    _publ_author_name
    _publ_author_footnote
    _publ_author_address
    'Efil, K\"ur\,sat' .
;
Ondokuz May\?is University
Arts and Sciences Faculty
Department of Chemistry
55139 Samsun
Turkey
;
    '\,Sen, Fatih' .
;
Kilis 7 Aral\?ik University
Vocational High School of Health Services
Department of Opticianry
79000 Kilis
Turkey
;
    'Bekdemir, Yunus' .
;
Ondokuz May\?is University
Arts and Sciences Faculty
Department of Chemistry
55139 Samsun
Turkey
;
    'B\"uy\"ukg\"ung\"or, Orhan' .
;
Ondokuz May\?is University
Arts and Sciences Faculty
Department of Physics
55139 Samsun
Turkey
;
_publ_section_synopsis     .
_chemical_name_systematic     ?
data_I
_audit_creation_method     SHELXL-97
_chemical_name_systematic
;
4-Chloro-2-[(4-chlorobenzylidene)amino]phenol
;
_chemical_name_common
                      '<i>N</i>-(4-chlorobenzylidene)-2-hydroxy-5-chloroaniline'
_chemical_formula_moiety     'C13 H9 Cl2 N O'
_chemical_formula_sum     'C13 H9 Cl2 N O'
_chemical_formula_iupac     'C13 H9 Cl2 N O'
_chemical_formula_weight     266.11
_chemical_melting_point_gt     396
_chemical_melting_point_lt     398
_symmetry_cell_setting     orthorhombic
_symmetry_space_group_name_H-M     'P 21 21 21'
_symmetry_space_group_name_Hall     'P 2ac 2ab'
loop_
    _symmetry_equiv_pos_as_xyz
    'x, y, z'
    '-x+1/2, -y, z+1/2'
    'x+1/2, -y+1/2, -z'
    '-x, y+1/2, -z+1/2'
_cell_length_a     4.6615(2)
_cell_length_b     10.5375(5)
_cell_length_c     25.2153(15)
_cell_angle_alpha     90.00
_cell_angle_beta     90.00
_cell_angle_gamma     90.00
_cell_volume     1238.59(11)
_cell_formula_units_Z     4
_cell_measurement_reflns_used     16508
_cell_measurement_theta_min     1.61
_cell_measurement_theta_max     27.21
_cell_measurement_temperature     296
_exptl_crystal_description     'prism'
_exptl_crystal_colour     'brown'
_exptl_crystal_size_max     0.53
_exptl_crystal_size_mid     0.41
_exptl_crystal_size_min     0.31
_exptl_crystal_density_diffrn     1.427
_exptl_crystal_density_meas     ?
_exptl_crystal_density_method     'not measured'
_exptl_crystal_F_000     544
_exptl_absorpt_coefficient_mu     0.505
_exptl_absorpt_correction_type     integration
_exptl_absorpt_process_details     '(X-RED32; Stoe & Cie, 2002)'
_exptl_absorpt_correction_T_min     0.8146
_exptl_absorpt_correction_T_max     0.8819
_exptl_special_details
;
IR: 3071, 2911, 1626 (C=N),1586, 1568, 1478, 1423, 1369, 1271, 1238, 1194, 1154,
1082, 1009, 909, 856, 812, 696, 607 cm^-1^. 1H NMR (CDCl~3~): \d 8.66 (s, 1H,
N=CH), 7.91 (d, J = 8.4 Hz, 2H, Ar), 7.54 (d, J = 8.4 Hz, 2H, Ar), 7.34 (s,
1H, Ar), 7.24 (d, J = 8.6 Hz, 1H, Ar), 7.02 (d, J = 8.6 Hz, 1H, Ar). ^13^CNMR
(CDCl~3~): \d 156.75 (N=C), 150.94, 138.21, 135.86, 133.87, 130.06, 129.28,
128.77, 125.07, 116.19. Elemental Anal. Calcd for C~13~H~9~Cl~2~NO: C, 58,67;
H, 3,41; N, 5,26. Found: C, 57.74; H, 3.42; N, 5.26%.
;
_diffrn_ambient_temperature     296
_diffrn_radiation_type     MoK\a
_diffrn_radiation_wavelength     0.71073
_diffrn_radiation_source     'fine-focus sealed tube'
_diffrn_radiation_monochromator     graphite
_diffrn_measurement_device_type     'Stoe IPDS 2 CCD'
_diffrn_measurement_method     'rotation method'
_diffrn_detector_area_resol_mean     ?
_diffrn_reflns_number     2562
_diffrn_reflns_av_R_equivalents     0.0372
_diffrn_reflns_av_sigmaI/netI     0.0269
_diffrn_reflns_theta_min     1.62
_diffrn_reflns_theta_max     26.49
_diffrn_reflns_theta_full     26.49
_diffrn_measured_fraction_theta_max     1.000
_diffrn_measured_fraction_theta_full     1.000
_diffrn_reflns_limit_h_min     -5
_diffrn_reflns_limit_h_max     5
_diffrn_reflns_limit_k_min     -13
_diffrn_reflns_limit_k_max     13
_diffrn_reflns_limit_l_min     -31
_diffrn_reflns_limit_l_max     31
_diffrn_standards_number     0
_diffrn_standards_interval_count     .
_diffrn_standards_interval_time     .
_diffrn_standards_decay_%     ?
_refine_special_details
;
Refinement of <i>F</i>^2^ against ALL reflections. The weighted <i>R</i>-factor
<i>wR</i> and goodness of fit <i>S</i> are based on <i>F</i>^2^, conventional
<i>R</i>-factors <i>R</i> are based on <i>F</i>, with <i>F</i> set to zero for
negative <i>F</i>^2^. The threshold expression of <i>F</i>^2^ >
\s(<i>F</i>^2^) is used only for calculating <i>R</i>-factors(gt) <i>etc</i>.
and is not relevant to the choice of reflections for refinement.
<i>R</i>-factors based on <i>F</i>^2^ are statistically about twice as large
as those based on <i>F</i>, and <i>R</i>- factors based on ALL data will be
even larger.
;
_reflns_number_total     2562
_reflns_number_gt     1910
_reflns_threshold_expression     I>2\s(I)
_refine_ls_structure_factor_coef     Fsqd
_refine_ls_matrix_type     full
_refine_ls_R_factor_all     0.0501
_refine_ls_R_factor_gt     0.0329
_refine_ls_wR_factor_gt     0.0770
_refine_ls_wR_factor_ref     0.0822
_refine_ls_goodness_of_fit_ref     0.931
_refine_ls_restrained_S_all     0.931
_refine_ls_number_reflns     2562
_refine_ls_number_parameters     159
_refine_ls_number_restraints     0
_refine_ls_hydrogen_treatment     mixed
_refine_ls_weighting_scheme     calc
_refine_ls_weighting_details
                 'calc w=1/[\s^2^(Fo^2^)+(0.0496P)^2^] where P=(Fo^2^+2Fc^2^)/3'
_atom_sites_solution_hydrogens     geom
_atom_sites_solution_primary     direct
_atom_sites_solution_secondary     difmap
_refine_ls_shift/su_max     0.000
_refine_ls_shift/su_mean     0.000
_refine_diff_density_max     0.210
_refine_diff_density_min     -0.235
_refine_ls_extinction_method     none
_refine_ls_extinction_coef     ?
_refine_ls_abs_structure_details     'Flack (1983), 1024 Friedel pairs'
_refine_ls_abs_structure_Flack     0.01(7)
loop_
    _atom_type_symbol
    _atom_type_description
    _atom_type_scat_dispersion_real
    _atom_type_scat_dispersion_imag
    _atom_type_scat_source
    'C' 'C' 0.0033 0.0016
                         'International Tables Vol C Tables 4.2.6.8 and 6.1.1.4'
    'H' 'H' 0.0000 0.0000
                         'International Tables Vol C Tables 4.2.6.8 and 6.1.1.4'
    'N' 'N' 0.0061 0.0033
                         'International Tables Vol C Tables 4.2.6.8 and 6.1.1.4'
    'O' 'O' 0.0106 0.0060
                         'International Tables Vol C Tables 4.2.6.8 and 6.1.1.4'
    'Cl' 'Cl' 0.1484 0.1585
                         'International Tables Vol C Tables 4.2.6.8 and 6.1.1.4'
_computing_data_collection     'X-AREA (Stoe & Cie, 2002)'
_computing_cell_refinement     'X-AREA (Stoe & Cie, 2002)'
_computing_data_reduction     'X-RED32 (Stoe & Cie, 2002)'
_computing_structure_solution     'SHELXS97 (Sheldrick, 2008)'
_computing_structure_refinement     'SHELXL97 (Sheldrick, 2008)'
_computing_molecular_graphics     'ORTEP-3 for Windows (Farrugia, 1997)'
_computing_publication_material
                                'WinGX (Farrugia, 1999) and PLATON (Spek, 2009)'
loop_
    _atom_site_type_symbol
    _atom_site_label
    _atom_site_fract_x
    _atom_site_fract_y
    _atom_site_fract_z
    _atom_site_U_iso_or_equiv
    _atom_site_adp_type
    _atom_site_calc_flag
    _atom_site_refinement_flags
    _atom_site_occupancy
    _atom_site_symmetry_multiplicity
    _atom_site_disorder_assembly
    _atom_site_disorder_group
    C C1 -0.1216(4) 0.47092(19) 0.57988(7) 0.0537(5) Uani d . 1 1 . .
    C C2 -0.2380(5) 0.4456(2) 0.53004(8) 0.0616(6) Uani d . 1 1 . .
    C C3 -0.4413(6) 0.5255(3) 0.50863(9) 0.0769(6) Uani d . 1 1 . .
    H H3 -0.5168 0.5082 0.4753 0.092 Uiso calc R 1 1 . .
    C C4 -0.5333(6) 0.6303(2) 0.53591(9) 0.0760(7) Uani d . 1 1 . .
    H H4 -0.6710 0.6839 0.5213 0.091 Uiso calc R 1 1 . .
    C C5 -0.4197(6) 0.6552(2) 0.58495(9) 0.0713(6) Uani d . 1 1 . .
    C C6 -0.2162(5) 0.5778(2) 0.60712(8) 0.0628(6) Uani d . 1 1 . .
    H H6 -0.1414 0.5968 0.6404 0.075 Uiso calc R 1 1 . .
    C C7 0.1973(5) 0.3864(2) 0.64196(7) 0.0561(5) Uani d . 1 1 . .
    H H7 0.1415 0.4505 0.6651 0.067 Uiso calc R 1 1 . .
    C C8 0.4106(4) 0.29397(18) 0.65979(7) 0.0523(4) Uani d . 1 1 . .
    C C9 0.5145(5) 0.2984(2) 0.71173(8) 0.0653(6) Uani d . 1 1 . .
    H H9 0.4480 0.3612 0.7346 0.078 Uiso calc R 1 1 . .
    C C10 0.7136(5) 0.2117(2) 0.72989(8) 0.0663(6) Uani d . 1 1 . .
    H H10 0.7827 0.2163 0.7644 0.080 Uiso calc R 1 1 . .
    C C11 0.8069(5) 0.1196(2) 0.69631(8) 0.0606(5) Uani d . 1 1 . .
    C C12 0.7106(5) 0.1122(2) 0.64475(8) 0.0634(6) Uani d . 1 1 . .
    H H12 0.7792 0.0493 0.6222 0.076 Uiso calc R 1 1 . .
    C C13 0.5123(5) 0.19875(19) 0.62699(7) 0.0605(5) Uani d . 1 1 . .
    H H13 0.4452 0.1933 0.5923 0.073 Uiso calc R 1 1 . .
    N N1 0.0866(4) 0.38240(15) 0.59657(6) 0.0554(4) Uani d . 1 1 . .
    O O1 -0.1527(4) 0.34241(18) 0.50249(6) 0.0813(5) Uani d . 1 1 . .
    Cl Cl1 -0.5403(2) 0.78790(6) 0.61993(3) 0.1114(3) Uani d . 1 1 . .
    Cl Cl2 1.05363(14) 0.00872(6) 0.71919(3) 0.0847(2) Uani d . 1 1 . .
    H H1 -0.021(6) 0.303(2) 0.5193(9) 0.088(9) Uiso d . 1 1 . .
loop_
    _atom_site_aniso_label
    _atom_site_aniso_U_11
    _atom_site_aniso_U_22
    _atom_site_aniso_U_33
    _atom_site_aniso_U_12
    _atom_site_aniso_U_13
    _atom_site_aniso_U_23
    C1 0.0469(11) 0.0618(12) 0.0525(10) -0.0110(10) 0.0007(9) 0.0069(9)
    C2 0.0571(13) 0.0738(14) 0.0538(11) -0.0057(11) 0.0013(10) 0.0010(10)
    C3 0.0699(14) 0.1008(17) 0.0599(12) -0.0012(16) -0.0072(12) 0.0118(12)
    C4 0.0673(15) 0.0796(15) 0.0810(15) 0.0034(14) 0.0001(14) 0.0274(12)
    C5 0.0709(14) 0.0595(12) 0.0834(14) -0.0046(13) 0.0028(13) 0.0115(11)
    C6 0.0658(14) 0.0580(12) 0.0646(12) -0.0084(11) -0.0036(12) -0.0010(10)
    C7 0.0544(12) 0.0618(12) 0.0522(10) -0.0065(11) 0.0008(10) -0.0054(9)
    C8 0.0465(11) 0.0578(10) 0.0526(9) -0.0073(10) -0.0004(9) -0.0009(9)
    C9 0.0635(14) 0.0747(13) 0.0578(11) 0.0046(12) -0.0047(11) -0.0110(10)
    C10 0.0597(13) 0.0806(15) 0.0586(11) 0.0007(13) -0.0060(11) -0.0009(11)
    C11 0.0520(12) 0.0595(12) 0.0704(13) -0.0066(10) 0.0059(11) 0.0149(10)
    C12 0.0680(14) 0.0581(12) 0.0642(12) -0.0003(11) 0.0127(11) -0.0008(10)
    C13 0.0696(14) 0.0629(11) 0.0490(10) -0.0084(12) 0.0022(10) 0.0001(9)
    N1 0.0556(10) 0.0584(9) 0.0521(9) -0.0072(9) -0.0013(8) 0.0006(7)
    O1 0.0827(12) 0.1033(13) 0.0580(8) 0.0137(10) -0.0125(9) -0.0136(9)
    Cl1 0.1263(7) 0.0703(4) 0.1377(6) 0.0207(5) -0.0080(6) -0.0116(4)
    Cl2 0.0697(3) 0.0794(4) 0.1051(4) 0.0080(4) 0.0068(3) 0.0285(3)
_geom_special_details
;
All e.s.d.'s (except the e.s.d. in the dihedral angle between two l.s. planes)
are estimated using the full covariance matrix. The cell e.s.d.'s are taken
into account individually in the estimation of e.s.d.'s in distances, angles
and torsion angles; correlations between e.s.d.'s in cell parameters are only
used when they are defined by crystal symmetry. An approximate (isotropic)
treatment of cell e.s.d.'s is used for estimating e.s.d.'s involving l.s.
planes.
;
loop_
    _geom_bond_atom_site_label_1
    _geom_bond_atom_site_label_2
    _geom_bond_site_symmetry_2
    _geom_bond_distance
    _geom_bond_publ_flag
    C1 C6 . 1.391(3) ?
    C1 C2 . 1.395(3) ?
    C1 N1 . 1.411(3) ?
    C2 O1 . 1.350(3) ?
    C2 C3 . 1.378(3) ?
    C3 C4 . 1.370(3) ?
    C3 H3 . 0.9300 ?
    C4 C5 . 1.371(3) ?
    C4 H4 . 0.9300 ?
    C5 C6 . 1.370(3) ?
    C5 Cl1 . 1.746(2) ?
    C6 H6 . 0.9300 ?
    C7 N1 . 1.256(2) ?
    C7 C8 . 1.462(3) ?
    C7 H7 . 0.9300 ?
    C8 C13 . 1.384(3) ?
    C8 C9 . 1.397(3) ?
    C9 C10 . 1.381(3) ?
    C9 H9 . 0.9300 ?
    C10 C11 . 1.359(3) ?
    C10 H10 . 0.9300 ?
    C11 C12 . 1.378(3) ?
    C11 Cl2 . 1.738(2) ?
    C12 C13 . 1.374(3) ?
    C12 H12 . 0.9300 ?
    C13 H13 . 0.9300 ?
    O1 H1 . 0.86(3) ?
loop_
    _geom_angle_atom_site_label_1
    _geom_angle_atom_site_label_2
    _geom_angle_atom_site_label_3
    _geom_angle_site_symmetry_1
    _geom_angle_site_symmetry_3
    _geom_angle
    _geom_angle_publ_flag
    C6 C1 C2 . . 118.48(19) ?
    C6 C1 N1 . . 127.32(18) ?
    C2 C1 N1 . . 114.19(18) ?
    O1 C2 C3 . . 119.6(2) ?
    O1 C2 C1 . . 120.2(2) ?
    C3 C2 C1 . . 120.2(2) ?
    C4 C3 C2 . . 120.8(2) ?
    C4 C3 H3 . . 119.6 ?
    C2 C3 H3 . . 119.6 ?
    C3 C4 C5 . . 119.1(2) ?
    C3 C4 H4 . . 120.5 ?
    C5 C4 H4 . . 120.5 ?
    C6 C5 C4 . . 121.5(2) ?
    C6 C5 Cl1 . . 119.56(19) ?
    C4 C5 Cl1 . . 119.0(2) ?
    C5 C6 C1 . . 120.0(2) ?
    C5 C6 H6 . . 120.0 ?
    C1 C6 H6 . . 120.0 ?
    N1 C7 C8 . . 122.50(19) ?
    N1 C7 H7 . . 118.8 ?
    C8 C7 H7 . . 118.8 ?
    C13 C8 C9 . . 117.77(19) ?
    C13 C8 C7 . . 122.12(17) ?
    C9 C8 C7 . . 120.10(18) ?
    C10 C9 C8 . . 121.4(2) ?
    C10 C9 H9 . . 119.3 ?
    C8 C9 H9 . . 119.3 ?
    C11 C10 C9 . . 118.75(19) ?
    C11 C10 H10 . . 120.6 ?
    C9 C10 H10 . . 120.6 ?
    C10 C11 C12 . . 121.6(2) ?
    C10 C11 Cl2 . . 119.01(16) ?
    C12 C11 Cl2 . . 119.37(18) ?
    C13 C12 C11 . . 119.3(2) ?
    C13 C12 H12 . . 120.4 ?
    C11 C12 H12 . . 120.4 ?
    C12 C13 C8 . . 121.13(18) ?
    C12 C13 H13 . . 119.4 ?
    C8 C13 H13 . . 119.4 ?
    C7 N1 C1 . . 122.18(17) ?
    C2 O1 H1 . . 110.6(17) ?
loop_
    _geom_torsion_atom_site_label_1
    _geom_torsion_atom_site_label_2
    _geom_torsion_atom_site_label_3
    _geom_torsion_atom_site_label_4
    _geom_torsion_site_symmetry_1
    _geom_torsion_site_symmetry_2
    _geom_torsion_site_symmetry_3
    _geom_torsion_site_symmetry_4
    _geom_torsion
    _geom_torsion_publ_flag
    C6 C1 C2 O1 . . . . -179.7(2) ?
    N1 C1 C2 O1 . . . . 1.0(3) ?
    C6 C1 C2 C3 . . . . 0.2(3) ?
    N1 C1 C2 C3 . . . . -179.2(2) ?
    O1 C2 C3 C4 . . . . 179.5(2) ?
    C1 C2 C3 C4 . . . . -0.4(4) ?
    C2 C3 C4 C5 . . . . 0.2(4) ?
    C3 C4 C5 C6 . . . . 0.2(4) ?
    C3 C4 C5 Cl1 . . . . -179.31(19) ?
    C4 C5 C6 C1 . . . . -0.3(4) ?
    Cl1 C5 C6 C1 . . . . 179.12(17) ?
    C2 C1 C6 C5 . . . . 0.2(3) ?
    N1 C1 C6 C5 . . . . 179.4(2) ?
    N1 C7 C8 C13 . . . . 2.5(3) ?
    N1 C7 C8 C9 . . . . -176.3(2) ?
    C13 C8 C9 C10 . . . . 0.5(3) ?
    C7 C8 C9 C10 . . . . 179.33(19) ?
    C8 C9 C10 C11 . . . . -0.7(3) ?
    C9 C10 C11 C12 . . . . 0.9(3) ?
    C9 C10 C11 Cl2 . . . . -179.06(16) ?
    C10 C11 C12 C13 . . . . -1.0(3) ?
    Cl2 C11 C12 C13 . . . . 179.01(16) ?
    C11 C12 C13 C8 . . . . 0.8(3) ?
    C9 C8 C13 C12 . . . . -0.6(3) ?
    C7 C8 C13 C12 . . . . -179.35(19) ?
    C8 C7 N1 C1 . . . . 179.19(18) ?
    C6 C1 N1 C7 . . . . 5.9(3) ?
    C2 C1 N1 C7 . . . . -174.84(19) ?
loop_
    _geom_hbond_atom_site_label_D
    _geom_hbond_atom_site_label_H
    _geom_hbond_atom_site_label_A
    _geom_hbond_site_symmetry_A
    _geom_hbond_distance_DH
    _geom_hbond_distance_HA
    _geom_hbond_distance_DA
    _geom_hbond_angle_DHA
    _geom_hbond_publ_flag
    O1 H1 N1 . 0.86(3) 2.18(2) 2.655(2) 115(2) no
    O1 H1 O1 3_556 0.86(3) 2.36(3) 3.040(2) 136(2) yes
_iucr_refine_instructions_details
;
TITL I in P 21 21 21
CELL  0.71073   4.6615   10.5375  25.2153   90.000   90.000   90.000
ZERR     4.00   0.0002   0.0005   0.0015    0.000    0.000    0.000
LATT  -1
SYMM  1/2 - X, - Y, 1/2 + Z
SYMM  1/2 + X, 1/2 - Y, - Z
SYMM  - X, 1/2 + Y, 1/2 - Z
SFAC  C    H    N    O    CL
UNIT  52   36   4    4    8
MERG   2
OMIT    -4.00  53.00
TWIN
BASF    0.00872
eqiv $1 x+1/2, -y+1/2, -z+1
htab o1 n1
htab o1 o1_$1
FMAP   2
PLAN    3
ACTA
BOND
BOND   $H
CONF
WGHT     0.04960
L.S.   5
FVAR     0.80309
C1    1   -0.121631    0.470920    0.579878    11.00000    0.04692    0.06176 =
        0.05249    0.00692    0.00068   -0.01101
C2    1   -0.237982    0.445550    0.530039    11.00000    0.05705    0.07380 =
        0.05384    0.00104    0.00130   -0.00566
C3    1   -0.441269    0.525538    0.508634    11.00000    0.06992    0.10079 =
        0.05994    0.01185   -0.00721   -0.00119
AFIX   43
H3    2   -0.516836    0.508158    0.475282    11.00000   -1.20000
AFIX    0
C4    1   -0.533311    0.630331    0.535907    11.00000    0.06730    0.07960 =
        0.08101    0.02740    0.00007    0.00336
AFIX   43
H4    2   -0.670978    0.683868    0.521345    11.00000   -1.20000
AFIX    0
C5    1   -0.419711    0.655190    0.584952    11.00000    0.07093    0.05949 =
        0.08341    0.01155    0.00283   -0.00458
C6    1   -0.216233    0.577823    0.607120    11.00000    0.06582    0.05800 =
        0.06456   -0.00096   -0.00362   -0.00837
AFIX   43
H6    2   -0.141352    0.596766    0.640377    11.00000   -1.20000
AFIX    0
C7    1    0.197313    0.386371    0.641957    11.00000    0.05440    0.06181 =
        0.05223   -0.00536    0.00076   -0.00647
AFIX   43
H7    2    0.141529    0.450513    0.665097    11.00000   -1.20000
AFIX    0
C8    1    0.410597    0.293967    0.659794    11.00000    0.04651    0.05781 =
        0.05265   -0.00088   -0.00041   -0.00735
C9    1    0.514456    0.298426    0.711734    11.00000    0.06346    0.07474 =
        0.05778   -0.01096   -0.00475    0.00463
AFIX   43
H9    2    0.447978    0.361163    0.734579    11.00000   -1.20000
AFIX    0
C10   1    0.713615    0.211734    0.729888    11.00000    0.05967    0.08061 =
        0.05864   -0.00088   -0.00596    0.00066
AFIX   43
H10   2    0.782685    0.216265    0.764438    11.00000   -1.20000
AFIX    0
C11   1    0.806855    0.119624    0.696308    11.00000    0.05195    0.05953 =
        0.07035    0.01487    0.00594   -0.00658
C12   1    0.710622    0.112203    0.644750    11.00000    0.06796    0.05813 =
        0.06422   -0.00083    0.01275   -0.00027
AFIX   43
H12   2    0.779178    0.049275    0.622208    11.00000   -1.20000
AFIX    0
C13   1    0.512304    0.198752    0.626988    11.00000    0.06959    0.06294 =
        0.04902    0.00007    0.00224   -0.00837
AFIX   43
H13   2    0.445232    0.193277    0.592328    11.00000   -1.20000
AFIX    0
N1    3    0.086619    0.382395    0.596574    11.00000    0.05560    0.05840 =
        0.05208    0.00064   -0.00129   -0.00716
O1    4   -0.152734    0.342407    0.502485    11.00000    0.08275    0.10334 =
        0.05795   -0.01360   -0.01251    0.01374
CL1   5   -0.540343    0.787902    0.619933    11.00000    0.12631    0.07029 =
        0.13769   -0.01156   -0.00805    0.02069
CL2   5    1.053634    0.008717    0.719185    11.00000    0.06968    0.07942 =
        0.10513    0.02854    0.00682    0.00802
H1    2   -0.021125    0.302591    0.519263    11.00000    0.08824
HKLF    4
END
;
