# Supplementary material for: 4-Chloro-2-[(4-chloro­benzyl­idene)amino]­phenol
Source: Acta Crystallogr Sect E Struct Rep Online. 2012 May 12;68(Pt 6):o1696. doi: 10.1107/S1600536812019770 (PMC3379291; doi:10.1107/S1600536812019770)
Supplement: Supplementary file 2 [file e-68-o1696-Isup2.hkl]

#
# h,k,l, Fc-squared, Fo-squared, sigma(Fo-squared) and status flag
#
data_I

_audit_update_record
;
2012-04-26 # Formatted by publCIF
;
_shelx_title 'bunya31'
_shelx_refln_list_code          4
_shelx_F_calc_maximum      123.52
_exptl_crystal_F_000       544.00
_reflns_d_resolution_high  0.7966
 
loop_
 _symmetry_equiv_pos_as_xyz
 'x, y, z'
 '-x+1/2, -y, z+1/2'
 'x+1/2, -y+1/2, -z'
 '-x, y+1/2, -z+1/2'
 
_cell_length_a     4.6615
_cell_length_b    10.5375
_cell_length_c    25.2153
_cell_angle_alpha  90.000
_cell_angle_beta   90.000
_cell_angle_gamma  90.000
 
_shelx_F_squared_multiplier     1.000
 
loop_
 _refln_index_h
 _refln_index_k
 _refln_index_l
 _refln_F_squared_calc
 _refln_F_squared_meas
 _refln_F_squared_sigma
 _refln_observed_status
   2   0   0     2403.08     2509.57     26.38 o
   4   0   0      111.80      115.91      4.49 o
   1   1   0      682.17      648.36      6.07 o
   2   1   0       38.54       29.78      2.57 o
   3   1   0      522.54      512.18      6.18 o
   4   1   0        4.19        7.41      2.94 o
   5   1   0       37.78       44.65      3.32 o
   0   2   0       67.85       73.86      4.84 o
   1   2   0     1410.10     1481.10     20.35 o
   2   2   0      203.60      214.98      3.50 o
   3   2   0      106.13       98.95      3.20 o
   4   2   0        6.29        4.38      2.96 o
   5   2   0        0.26        2.59      3.27 o
   1   3   0     2465.96     2609.03     25.46 o
   2   3   0        3.07       11.45      2.73 o
   3   3   0      106.34      113.69      3.11 o
   4   3   0        0.00        3.57      3.13 o
   5   3   0       49.37       44.38      3.92 o
   0   4   0      234.77      207.82      5.45 o
   1   4   0      519.54      513.57      4.89 o
   2   4   0     1695.76     1745.86      8.55 o
   3   4   0       93.42       99.94      3.42 o
   4   4   0        5.78        6.94      3.05 o
   5   4   0        5.98        6.78      3.91 o
   1   5   0      811.07      767.24     12.44 o
   2   5   0       95.07       94.85      2.78 o
   3   5   0      428.25      419.09      4.15 o
   4   5   0        0.64        0.60      3.56 o
   5   5   0       16.75       20.88      3.90 o
   0   6   0      693.93      709.96      9.83 o
   1   6   0     1489.54     1462.27     13.04 o
   2   6   0      731.07      678.53      4.53 o
   3   6   0       63.03       58.83      3.01 o
   4   6   0        2.33        0.49      3.32 o
   5   6   0        4.00        5.85      4.09 o
   1   7   0        0.53        3.19      2.69 o
   2   7   0      177.75      187.49      3.13 o
   3   7   0       90.38       86.98      3.18 o
   4   7   0        0.06        1.69      3.86 o
   0   8   0      111.55      105.24      4.05 o
   1   8   0      343.77      338.54      3.57 o
   2   8   0        2.08        4.00      2.86 o
   3   8   0        2.42        3.67      3.34 o
   4   8   0        4.90        6.77      3.46 o
   1   9   0      155.22      148.86      3.29 o
   2   9   0        3.23        0.90      3.09 o
   3   9   0       50.05       52.95      3.38 o
   4   9   0        5.49        6.62      4.26 o
   0  10   0      388.30      413.96      4.97 o
   1  10   0       13.85       13.93      2.78 o
   2  10   0       81.02       82.50      3.34 o
   3  10   0        9.33       11.24      3.45 o
   1  11   0        0.42        4.55      3.01 o
   2  11   0       15.15       16.58      3.68 o
   3  11   0        0.74       -1.87      3.62 o
   0  12   0       89.12       79.38      4.33 o
   1  12   0        0.03        1.55      3.02 o
   2  12   0        2.96        6.01      3.20 o
   1  13   0       32.38       27.52      3.42 o
   1   0   1      296.25      329.66      5.48 o
   2   0   1      291.77      280.17      4.19 o
   3   0   1      199.82      204.65      3.93 o
   4   0   1       29.13       31.38      2.91 o
   5   0   1        1.38        2.46      3.09 o
  -5   1   1        2.20        4.87      2.99 o
  -4   1   1      117.30      111.57      3.57 o
  -3   1   1      442.37      469.64      4.04 o
  -2   1   1      971.27      966.72      7.94 o
  -1   1   1      435.95      408.57      4.91 o
   0   1   1      498.33      525.22      6.31 o
   1   1   1      436.92      410.37      7.83 o
   2   1   1      981.69      995.81      6.54 o
   3   1   1      436.09      463.87      4.36 o
   4   1   1      118.31      116.23      3.50 o
   5   1   1        2.24        5.01      3.33 o
  -5   2   1        5.07        5.98      3.64 o
  -4   2   1       72.15       71.99      3.35 o
  -3   2   1      240.86      244.09      3.53 o
  -2   2   1      834.93      822.98      5.14 o
  -1   2   1    15256.67    14571.35    230.42 o
   0   2   1      114.60      139.73      3.42 o
   1   2   1    15191.63    14105.45    305.70 o
   2   2   1      822.79      814.85      6.20 o
   3   2   1      239.14      242.37      3.53 o
   4   2   1       74.15       72.26      3.18 o
   5   2   1        5.18        6.83      3.73 o
  -5   3   1       11.60       14.50      3.85 o
  -4   3   1      107.41      109.94      3.43 o
  -3   3   1       49.53       51.10      2.86 o
  -2   3   1      804.31      766.69      4.94 o
  -1   3   1     1446.88     1457.93      7.35 o
   0   3   1     1447.99     1453.63     17.89 o
   1   3   1     1439.53     1443.57     11.50 o
   2   3   1      833.14      781.13      5.94 o
   3   3   1       49.27       52.33      2.99 o
   4   3   1      109.64      110.85      3.54 o
   5   3   1       11.83       13.28      3.88 o
  -5   4   1       11.76       13.88      3.65 o
  -4   4   1        0.97        1.74      3.23 o
  -3   4   1      138.96      136.53      3.46 o
  -2   4   1      364.36      373.75      4.32 o
  -1   4   1       49.47       48.82      2.58 o
   0   4   1      850.31      840.42      6.88 o
   1   4   1       45.85       47.54      2.77 o
   2   4   1      369.42      370.45      3.62 o
   3   4   1      138.96      136.04      3.55 o
   4   4   1        1.00        2.97      3.15 o
   5   4   1       11.93       13.98      3.77 o
  -5   5   1        2.13        1.86      4.03 o
  -4   5   1       19.83       20.49      3.20 o
  -3   5   1       50.80       54.00      2.84 o
  -2   5   1      390.01      422.74      3.94 o
  -1   5   1       48.68       48.83      2.33 o
   0   5   1       88.35       73.15      2.88 o
   1   5   1       47.24       44.33      2.54 o
   2   5   1      385.74      419.68      4.45 o
   3   5   1       49.79       50.39      3.17 o
   4   5   1       19.28       20.46      3.50 o
   5   5   1        2.10        0.45      3.78 o
  -5   6   1        2.19        3.91      4.04 o
  -4   6   1       16.39       20.26      3.43 o
  -3   6   1       79.69       76.27      2.99 o
  -2   6   1       63.12       63.18      2.73 o
  -1   6   1      245.73      256.92      3.51 o
   0   6   1      278.31      293.82      6.21 o
   1   6   1      261.89      271.58      4.83 o
   2   6   1       61.49       63.31      3.09 o
   3   6   1       78.09       73.20      3.20 o
   4   6   1       16.91       18.22      3.53 o
   5   6   1        2.17        6.32      4.13 o
  -4   7   1       50.90       50.59      4.02 o
  -3   7   1       69.19       72.19      3.38 o
  -2   7   1       16.04       15.19      2.95 o
  -1   7   1      392.84      388.51      3.62 o
   0   7   1        0.03        2.55      2.30 o
   1   7   1      394.17      383.71      7.93 o
   2   7   1       16.96       15.22      2.80 o
   3   7   1       71.05       68.88      2.88 o
   4   7   1       50.73       55.63      3.51 o
  -4   8   1        0.94        2.66      3.48 o
  -3   8   1       28.32       29.73      3.21 o
  -2   8   1      259.38      248.36      3.60 o
  -1   8   1      685.16      663.06     11.80 o
   0   8   1      185.07      170.76      2.84 o
   1   8   1      693.60      678.58      7.92 o
   2   8   1      257.07      244.25      3.98 o
   3   8   1       27.72       27.48      3.10 o
   4   8   1        0.89        1.10      3.60 o
  -4   9   1        7.82       10.45      3.82 o
  -3   9   1        9.60       13.16      3.63 o
  -2   9   1       15.69       18.92      3.10 o
  -1   9   1       31.46       33.59      2.53 o
   0   9   1       16.80       18.58      2.62 o
   1   9   1       30.47       30.79      2.75 o
   2   9   1       16.02       15.49      2.87 o
   3   9   1        9.62        8.81      3.14 o
   4   9   1        8.11       10.48      4.05 o
  -3  10   1        1.78        4.85      3.49 o
  -2  10   1        6.23        6.52      3.04 o
  -1  10   1       12.56       14.31      2.74 o
   0  10   1        4.85        6.00      2.58 o
   1  10   1       11.97       11.68      2.58 o
   2  10   1        6.23        9.04      3.11 o
   3  10   1        1.63        4.79      3.65 o
  -3  11   1        7.99        8.88      3.77 o
  -2  11   1       17.75       21.67      3.20 o
  -1  11   1        7.05        8.64      2.94 o
   0  11   1       19.78       20.70      2.99 o
   1  11   1        7.63        9.63      2.88 o
   2  11   1       17.65       20.19      3.50 o
   3  11   1        7.86        6.94      3.62 o
  -2  12   1        2.21        1.72      3.32 o
  -1  12   1       40.59       47.28      3.25 o
   0  12   1        3.32        4.16      3.07 o
   1  12   1       39.89       44.80      3.27 o
   2  12   1        2.15        3.46      3.22 o
  -1  13   1        6.26        9.25      3.31 o
   0  13   1        2.64        6.33      3.31 o
   1  13   1        6.42        9.17      3.33 o
   0   0   2        3.48        2.91      3.43 o
   1   0   2      458.83      578.77      5.95 o
   2   0   2       80.42       75.93      3.44 o
   3   0   2      875.71      865.32      5.09 o
   4   0   2       46.27       45.17      3.11 o
   5   0   2       12.06       14.44      3.14 o
  -5   1   2       24.32       24.84      3.70 o
  -4   1   2       50.76       47.61      3.12 o
  -3   1   2      360.84      354.64      4.48 o
  -2   1   2      310.79      302.51      3.67 o
  -1   1   2     3638.30     3796.90     26.13 o
   0   1   2     1279.81     1360.90      8.86 o
   1   1   2     3523.81     3680.56     21.98 o
   2   1   2      301.99      303.24      7.36 o
   3   1   2      369.99      362.19      4.70 o
   4   1   2       51.41       47.75      3.07 o
   5   1   2       24.94       27.70      3.18 o
  -5   2   2        2.29        2.33      3.37 o
  -4   2   2       37.43       41.63      3.25 o
  -3   2   2       14.04       18.61      2.53 o
  -2   2   2      541.99      520.33      5.78 o
  -1   2   2     4941.38     4867.38     67.29 o
   0   2   2       75.77       78.98      2.79 o
   1   2   2     4932.04     4874.66     56.85 o
   2   2   2      532.59      534.88      6.61 o
   3   2   2       14.09       14.61      2.81 o
   4   2   2       38.72       39.56      3.35 o
   5   2   2        2.29        3.41      3.21 o
  -5   3   2        8.39        7.64      3.30 o
  -4   3   2       28.02       28.67      2.88 o
  -3   3   2       83.07       76.05      3.07 o
  -2   3   2       60.64       70.66      3.50 o
  -1   3   2     1172.44     1169.12      8.17 o
   0   3   2       14.50       21.84      4.71 o
   1   3   2     1123.93     1116.63     13.34 o
   2   3   2       63.69       76.82      2.93 o
   3   3   2       83.67       77.83      2.92 o
   4   3   2       27.79       29.58      3.41 o
   5   3   2        9.05        7.74      3.90 o
  -5   4   2       11.56       12.51      3.67 o
  -4   4   2       10.58       12.78      3.25 o
  -3   4   2       15.35       15.56      3.21 o
  -2   4   2      890.47      877.07      7.80 o
  -1   4   2      178.40      167.62      2.97 o
   0   4   2     2128.46     2005.38     19.33 o
   1   4   2      170.33      160.82      2.98 o
   2   4   2      881.80      877.65     11.34 o
   3   4   2       14.59       17.06      2.98 o
   4   4   2       10.50       11.75      3.19 o
   5   4   2       11.62       11.21      3.62 o
  -5   5   2        8.33       10.33      3.65 o
  -4   5   2       55.42       49.25      3.49 o
  -3   5   2       12.11       12.98      2.75 o
  -2   5   2      539.07      546.86      4.43 o
  -1   5   2        0.84        2.53      2.26 o
   0   5   2     2368.67     2226.83     14.41 o
   1   5   2        1.58        1.67      2.37 o
   2   5   2      537.61      548.02      5.43 o
   3   5   2       11.41       11.00      2.92 o
   4   5   2       55.88       49.86      3.52 o
   5   5   2        8.66        8.74      3.98 o
  -5   6   2        5.68        6.20      3.96 o
  -4   6   2       43.03       46.20      3.49 o
  -3   6   2       61.95       61.17      3.08 o
  -2   6   2      558.51      517.65      5.84 o
  -1   6   2       47.17       43.48      2.78 o
   0   6   2       27.33       20.79      2.34 o
   1   6   2       46.09       43.18      2.48 o
   2   6   2      569.59      539.01      6.61 o
   3   6   2       62.52       67.50      3.22 o
   4   6   2       42.67       41.75      3.70 o
   5   6   2        5.58        4.63      4.48 o
  -4   7   2        9.35       11.63      4.02 o
  -3   7   2       11.27       17.15      3.14 o
  -2   7   2      330.40      320.67      3.39 o
  -1   7   2       52.84       50.26      2.79 o
   0   7   2      185.79      174.75      3.02 o
   1   7   2       55.17       53.56      2.85 o
   2   7   2      332.45      319.46      3.60 o
   3   7   2       11.59       19.03      2.91 o
   4   7   2        9.55        8.55      3.76 o
  -4   8   2        7.81       10.05      4.01 o
  -3   8   2       15.87       18.49      3.13 o
  -2   8   2        6.22        7.75      2.99 o
  -1   8   2      128.66      129.66      3.14 o
   0   8   2      119.35      118.60      2.57 o
   1   8   2      128.21      123.87      2.94 o
   2   8   2        6.13        7.70      2.97 o
   3   8   2       15.23       19.88      3.37 o
   4   8   2        7.92        6.25      3.84 o
  -4   9   2       11.23       11.60      3.72 o
  -3   9   2       35.08       41.20      3.50 o
  -2   9   2       40.13       41.09      3.29 o
  -1   9   2       49.59       46.92      2.59 o
   0   9   2      222.54      223.73      3.09 o
   1   9   2       47.71       46.67      2.87 o
   2   9   2       38.14       40.03      3.03 o
   3   9   2       34.87       33.18      3.63 o
   4   9   2       11.37       10.56      4.30 o
  -3  10   2       29.30       29.09      3.58 o
  -2  10   2       16.05       18.19      3.18 o
  -1  10   2       58.02       51.57      2.89 o
   0  10   2      205.24      212.90      3.31 o
   1  10   2       58.06       57.86      2.94 o
   2  10   2       16.20       12.74      3.20 o
   3  10   2       29.22       31.42      3.82 o
  -3  11   2        1.89        4.62      3.92 o
  -2  11   2        4.32        7.12      3.19 o
  -1  11   2       26.49       28.70      2.86 o
   0  11   2        0.12        4.01      2.78 o
   1  11   2       27.56       31.56      2.90 o
   2  11   2        4.59        6.30      3.43 o
   3  11   2        2.21        5.56      3.92 o
  -2  12   2       10.61       13.27      3.19 o
  -1  12   2        8.88        7.66      3.04 o
   0  12   2        0.22        1.76      3.17 o
   1  12   2        9.08       10.03      2.98 o
   2  12   2       10.71       10.88      3.65 o
  -1  13   2        1.87        4.78      3.49 o
   0  13   2        0.00        2.27      3.42 o
   1  13   2        1.68        0.68      3.43 o
   1   0   3     4895.61     5081.68     35.62 o
   2   0   3      285.71      310.57      3.74 o
   3   0   3      791.28      817.33      6.85 o
   4   0   3       11.23       12.37      2.73 o
   5   0   3        0.01        1.76      3.23 o
  -5   1   3        3.11        4.56      3.17 o
  -4   1   3      234.61      236.94      3.69 o
  -3   1   3       31.53       30.42      2.55 o
  -2   1   3      241.90      218.00      3.35 o
  -1   1   3      758.48      880.68     14.58 o
   0   1   3     1667.02     1848.41      8.87 o
   1   1   3      780.57      910.75      7.99 o
   2   1   3      230.46      204.96      4.10 o
   3   1   3       29.67       32.83      3.46 o
   4   1   3      230.44      234.10      3.30 o
   5   1   3        2.91        6.45      3.15 o
  -5   2   3        4.07        4.74      3.63 o
  -4   2   3       89.61       90.29      3.35 o
  -3   2   3       49.36       52.58      2.72 o
  -2   2   3      224.33      227.82      3.24 o
  -1   2   3     7294.32     7166.55    125.31 o
   0   2   3      255.47      289.11      3.87 o
   1   2   3     7265.21     7085.46    107.04 o
   2   2   3      210.49      217.09      3.41 o
   3   2   3       50.48       51.42      2.96 o
   4   2   3       86.54       89.99      3.71 o
   5   2   3        4.16        6.04      3.31 o
  -5   3   3        7.26        5.59      3.61 o
  -4   3   3       28.55       28.70      3.09 o
  -3   3   3      191.76      184.64      3.17 o
  -2   3   3       60.61       67.88      2.78 o
  -1   3   3      346.83      330.08      3.73 o
   0   3   3      986.98      955.90     11.80 o
   1   3   3      353.41      326.42      3.89 o
   2   3   3       54.50       64.18      2.72 o
   3   3   3      192.95      186.20      3.48 o
   4   3   3       28.82       31.42      3.61 o
   5   3   3        7.22        5.45      3.43 o
  -5   4   3        3.16        1.82      3.52 o
  -4   4   3        8.49        4.73      3.00 o
  -3   4   3      360.52      364.16      4.45 o
  -2   4   3      328.05      314.78      3.74 o
  -1   4   3     1022.18      981.66     12.11 o
   0   4   3       12.56       15.67      2.53 o
   1   4   3     1018.79      968.54     11.02 o
   2   4   3      323.03      308.71      3.40 o
   3   4   3      366.64      369.80      4.12 o
   4   4   3        7.87        5.43      3.31 o
   5   4   3        3.28        3.57      4.01 o
  -5   5   3        2.05        3.15      3.64 o
  -4   5   3       30.80       30.51      3.26 o
  -3   5   3      159.77      162.75      3.30 o
  -2   5   3      156.29      142.77      3.00 o
  -1   5   3      300.27      337.65      7.12 o
   0   5   3      124.45      132.53      3.00 o
   1   5   3      304.28      338.34      3.37 o
   2   5   3      148.74      134.01      2.98 o
   3   5   3      158.34      163.09      3.57 o
   4   5   3       33.72       32.35      3.90 o
   5   5   3        1.96        3.74      4.38 o
  -5   6   3        0.74        0.35      3.89 o
  -4   6   3       12.31       12.92      3.15 o
  -3   6   3       40.73       35.19      3.06 o
  -2   6   3      132.18      130.57      3.14 o
  -1   6   3      516.76      508.58      4.79 o
   0   6   3      637.99      616.67      7.80 o
   1   6   3      524.85      505.18      3.96 o
   2   6   3      126.22      129.12      3.23 o
   3   6   3       40.49       37.03      3.17 o
   4   6   3       11.94       14.95      3.45 o
   5   6   3        0.75        1.94      4.30 o
  -4   7   3       22.11       19.18      3.74 o
  -3   7   3       15.36       13.96      2.93 o
  -2   7   3      172.07      178.90      5.50 o
  -1   7   3      306.15      296.93      4.50 o
   0   7   3       99.29      105.94      4.59 o
   1   7   3      294.07      278.20      3.18 o
   2   7   3      170.77      174.40      3.82 o
   3   7   3       14.32       14.02      3.05 o
   4   7   3       22.12       19.11      4.15 o
  -4   8   3        6.37        8.23      3.97 o
  -3   8   3       18.32       19.54      3.17 o
  -2   8   3       41.75       43.72      2.87 o
  -1   8   3       74.94       73.85      2.64 o
   0   8   3       31.79       32.50      2.63 o
   1   8   3       76.84       74.84      3.05 o
   2   8   3       42.04       43.37      3.00 o
   3   8   3       18.74       19.52      3.20 o
   4   8   3        6.46        8.99      4.86 o
  -4   9   3       12.97       13.60      3.87 o
  -3   9   3        6.02        5.70      3.44 o
  -2   9   3       50.65       49.38      3.23 o
  -1   9   3       33.65       34.22      2.65 o
   0   9   3       17.08       19.53      2.61 o
   1   9   3       33.59       32.02      2.78 o
   2   9   3       52.31       52.62      3.10 o
   3   9   3        6.33       10.42      3.34 o
   4   9   3       12.67       18.45      3.92 o
  -3  10   3       10.07       10.95      3.75 o
  -2  10   3        1.78        5.19      2.77 o
  -1  10   3       59.01       57.80      2.83 o
   0  10   3      268.80      256.79      4.11 o
   1  10   3       56.58       61.39      3.25 o
   2  10   3        2.00        5.21      2.98 o
   3  10   3       10.22       14.95      3.49 o
  -3  11   3       10.01        6.19      3.72 o
  -2  11   3        8.59       10.27      3.07 o
  -1  11   3       19.93       25.29      2.90 o
   0  11   3      110.16      100.04      3.10 o
   1  11   3       19.97       22.77      2.88 o
   2  11   3        8.63       10.39      3.34 o
   3  11   3       10.06       13.87      3.91 o
  -2  12   3        5.59        5.45      3.41 o
  -1  12   3        0.24        2.18      3.27 o
   0  12   3       13.13       13.29      2.99 o
   1  12   3        0.21        0.99      2.92 o
   2  12   3        5.58        8.85      3.68 o
   0  13   3        1.09        4.93      3.45 o
   0   0   4      826.98      912.13     10.88 o
   1   0   4      453.02      448.79      4.53 o
   2   0   4       11.11        8.33      2.76 o
   3   0   4      250.62      252.28      3.67 o
   4   0   4        7.51        8.47      2.73 o
   5   0   4        8.06       12.29      3.03 o
  -5   1   4       35.30       32.22      3.71 o
  -4   1   4        9.34        8.69      3.09 o
  -3   1   4      220.27      216.76      3.24 o
  -2   1   4      650.31      615.70      7.66 o
  -1   1   4     4616.45     4797.21    115.79 o
   0   1   4    13482.35    13153.93    178.29 o
   1   1   4     4633.87     4912.96     61.79 o
   2   1   4      667.64      645.23      6.15 o
   3   1   4      225.08      227.59      3.70 o
   4   1   4        8.62        9.58      2.98 o
   5   1   4       34.53       32.52      3.42 o
  -5   2   4       14.61       16.95      3.39 o
  -4   2   4       42.99       42.67      3.05 o
  -3   2   4       44.59       44.28      2.74 o
  -2   2   4     3366.17     3470.02     38.95 o
  -1   2   4      942.02      959.24     24.76 o
   0   2   4     5578.30     5677.56     35.00 o
   1   2   4      960.03      972.66     19.93 o
   2   2   4     3360.03     3499.12     26.49 o
   3   2   4       45.74       41.45      3.12 o
   4   2   4       44.11       47.24      3.64 o
   5   2   4       14.82       13.10      3.47 o
  -5   3   4       56.69       57.54      3.74 o
  -4   3   4       86.71       97.08      3.24 o
  -3   3   4      103.11       96.81      2.83 o
  -2   3   4      483.41      536.84      4.18 o
  -1   3   4       10.33       15.73      2.39 o
   0   3   4      753.41      842.23      8.52 o
   1   3   4        8.87       10.44      2.42 o
   2   3   4      508.16      574.97      6.77 o
   3   3   4      106.26      102.80      3.30 o
   4   3   4       85.34       95.87      3.79 o
   5   3   4       55.47       54.58      3.85 o
  -5   4   4       14.36       14.07      3.76 o
  -4   4   4       20.41       19.03      3.03 o
  -3   4   4      195.33      201.78      3.93 o
  -2   4   4       63.75       63.53      2.98 o
  -1   4   4     1090.07     1101.54     16.07 o
   0   4   4      939.68      963.42      6.56 o
   1   4   4     1059.92     1061.23      7.68 o
   2   4   4       63.82       64.75      2.80 o
   3   4   4      186.54      188.16      3.96 o
   4   4   4       20.11       18.74      3.47 o
   5   4   4       13.80       16.80      4.37 o
  -5   5   4        8.86        6.18      3.77 o
  -4   5   4        6.11       10.27      3.05 o
  -3   5   4       84.77       85.36      3.21 o
  -2   5   4       48.64       47.68      2.72 o
  -1   5   4      164.96      153.95      2.89 o
   0   5   4       54.34       65.04      2.64 o
   1   5   4      163.14      156.59      2.96 o
   2   5   4       45.10       46.86      2.91 o
   3   5   4       84.17       86.95      2.96 o
   4   5   4        6.30        8.57      3.74 o
   5   5   4        8.91       10.26      4.18 o
  -5   6   4        3.04        7.28      3.60 o
  -4   6   4        9.40        8.66      3.06 o
  -3   6   4      135.97      138.15      3.51 o
  -2   6   4        7.44        8.33      2.73 o
  -1   6   4      325.02      331.14      3.02 o
   0   6   4     1224.16     1137.85     12.90 o
   1   6   4      326.36      329.68      5.55 o
   2   6   4        7.56        9.72      2.76 o
   3   6   4      141.79      145.82      3.43 o
   4   6   4        9.29       11.56      3.74 o
   5   6   4        2.92        5.17      4.50 o
  -4   7   4        0.88        3.44      3.24 o
  -3   7   4       33.22       35.26      3.11 o
  -2   7   4      416.04      420.49      5.81 o
  -1   7   4      235.85      225.98      3.64 o
   0   7   4      725.06      749.49      9.72 o
   1   7   4      239.53      227.64      3.82 o
   2   7   4      415.53      415.40      3.91 o
   3   7   4       30.85       30.79      3.34 o
   4   7   4        0.69        1.97      3.71 o
  -4   8   4        3.94        5.38      3.71 o
  -3   8   4       17.17       19.16      3.10 o
  -2   8   4      246.72      235.73      3.74 o
  -1   8   4      162.84      158.89      2.81 o
   0   8   4       94.17       95.56      2.81 o
   1   8   4      171.20      166.37      3.90 o
   2   8   4      241.38      221.58      3.39 o
   3   8   4       16.81       20.04      3.33 o
   4   8   4        3.63        2.73      4.67 o
  -4   9   4        1.70        4.06      3.79 o
  -3   9   4        4.83        4.84      3.27 o
  -2   9   4        4.15        6.86      2.73 o
  -1   9   4        1.88        3.67      2.54 o
   0   9   4       32.87       33.16      2.62 o
   1   9   4        2.18        3.47      2.74 o
   2   9   4        4.14        6.12      3.07 o
   3   9   4        4.97        6.12      3.35 o
   4   9   4        1.71        3.47      4.20 o
  -3  10   4       19.59       20.21      3.67 o
  -2  10   4        0.22        1.56      2.94 o
  -1  10   4        4.86        7.22      2.74 o
   0  10   4       81.34       81.42      2.81 o
   1  10   4        4.51        4.17      2.86 o
   2  10   4        0.19        1.23      3.30 o
   3  10   4       19.02       17.54      3.44 o
  -3  11   4       12.49       11.37      3.44 o
  -2  11   4        2.76        5.98      3.10 o
  -1  11   4        7.39       11.00      3.11 o
   0  11   4        0.03        0.04      2.89 o
   1  11   4        7.87       10.46      3.08 o
   2  11   4        2.81        2.71      3.47 o
   3  11   4       12.58       13.64      3.73 o
  -2  12   4       21.61       19.62      3.34 o
  -1  12   4       25.83       28.23      3.27 o
   0  12   4       42.42       46.62      3.15 o
   1  12   4       25.62       28.89      3.08 o
   2  12   4       21.42       20.44      3.70 o
   0  13   4        1.30        2.01      3.32 o
   1   0   5     2278.42     2373.90     16.73 o
   2   0   5        4.21        1.95      2.57 o
   3   0   5       81.16       80.19      3.39 o
   4   0   5      134.20      141.78      3.44 o
   5   0   5       22.61       22.37      3.69 o
  -5   1   5        0.15        2.53      3.44 o
  -4   1   5       22.09       20.56      2.92 o
  -3   1   5      136.70      137.17      3.24 o
  -2   1   5      300.15      282.80      5.47 o
  -1   1   5     8081.85     8233.77    107.88 o
   0   1   5     8363.06     8622.68    114.11 o
   1   1   5     8151.88     8381.14    252.90 o
   2   1   5      315.74      324.85      5.79 o
   3   1   5      136.48      143.51      3.31 o
   4   1   5       20.96       20.70      3.23 o
   5   1   5        0.18        3.05      3.09 o
  -5   2   5        9.80       11.95      3.65 o
  -4   2   5       64.56       63.94      3.06 o
  -3   2   5      133.50      145.33      2.96 o
  -2   2   5      876.53      902.49      9.99 o
  -1   2   5     1388.82     1382.20     24.61 o
   0   2   5      415.55      416.23      8.94 o
   1   2   5     1393.85     1389.19     10.07 o
   2   2   5      871.93      912.25     14.07 o
   3   2   5      135.08      139.08      4.06 o
   4   2   5       63.42       63.51      3.07 o
   5   2   5        9.60       11.92      3.66 o
  -5   3   5       12.72       11.20      3.60 o
  -4   3   5       55.17       54.80      3.01 o
  -3   3   5       38.79       36.44      2.66 o
  -2   3   5      999.71     1002.80     15.65 o
  -1   3   5      150.84      129.70      2.99 o
   0   3   5      796.05      794.29     10.07 o
   1   3   5      150.39      134.69      3.13 o
   2   3   5     1002.36     1025.22     11.67 o
   3   3   5       39.28       38.54      3.34 o
   4   3   5       53.91       50.78      3.58 o
   5   3   5       12.74       11.64      3.54 o
  -5   4   5        3.08        4.47      3.41 o
  -4   4   5       81.41       85.06      3.29 o
  -3   4   5      229.54      214.26      3.27 o
  -2   4   5     2226.23     2178.98     23.47 o
  -1   4   5     1814.26     1804.21     14.98 o
   0   4   5     1157.90     1201.85     12.61 o
   1   4   5     1820.97     1792.69     18.90 o
   2   4   5     2249.45     2220.74     22.95 o
   3   4   5      224.97      217.17      3.88 o
   4   4   5       82.38       92.77      3.80 o
   5   4   5        3.02        4.93      3.76 o
  -5   5   5        1.68        2.54      3.50 o
  -4   5   5       19.09       13.20      3.11 o
  -3   5   5      452.76      445.64      4.04 o
  -2   5   5       39.35       36.07      2.69 o
  -1   5   5     1711.57     1766.64     19.79 o
   0   5   5        0.09        1.01      2.34 o
   1   5   5     1738.95     1795.49      6.27 o
   2   5   5       41.16       40.65      2.64 o
   3   5   5      455.69      458.11      7.05 o
   4   5   5       17.39       13.31      3.48 o
   5   5   5        1.55        2.53      4.37 o
  -5   6   5        1.27        3.04      3.80 o
  -4   6   5       30.48       30.91      3.31 o
  -3   6   5       27.66       28.34      2.98 o
  -2   6   5       17.55       17.42      2.74 o
  -1   6   5       56.13       55.47      2.33 o
   0   6   5      164.52      139.82      5.97 o
   1   6   5       53.19       52.90      2.70 o
   2   6   5       17.80       20.20      2.69 o
   3   6   5       26.24       23.16      3.07 o
   4   6   5       29.55       31.17      3.99 o
   5   6   5        1.25        3.85      4.62 o
  -4   7   5       11.31       10.83      3.44 o
  -3   7   5       11.75       13.53      3.21 o
  -2   7   5       37.68       38.20      2.83 o
  -1   7   5       55.47       58.35      2.74 o
   0   7   5      104.27      100.21      3.00 o
   1   7   5       54.93       60.22      2.72 o
   2   7   5       38.21       40.71      2.84 o
   3   7   5       11.36       11.04      2.89 o
   4   7   5       11.36        7.75      4.06 o
  -4   8   5       14.97       16.58      4.38 o
  -3   8   5        2.86        5.58      3.21 o
  -2   8   5        5.50        3.99      2.86 o
  -1   8   5        5.61        6.81      2.53 o
   0   8   5       22.79       21.63      2.48 o
   1   8   5        5.33        5.42      2.62 o
   2   8   5        6.04        7.55      2.95 o
   3   8   5        2.74        4.61      3.33 o
   4   8   5       15.49       17.78      4.44 o
  -4   9   5        1.75        1.85      3.66 o
  -3   9   5        9.95       10.29      3.37 o
  -2   9   5       18.50       23.01      2.77 o
  -1   9   5      451.71      441.08      3.83 o
   0   9   5       68.46       73.31      2.88 o
   1   9   5      451.10      440.36      6.38 o
   2   9   5       18.53       21.64      2.99 o
   3   9   5        9.70       14.70      3.60 o
   4   9   5        1.81        4.01      4.15 o
  -3  10   5       31.88       32.97      3.50 o
  -2  10   5       19.32       22.92      3.36 o
  -1  10   5       83.04       87.14      3.57 o
   0  10   5       82.91       84.90      2.78 o
   1  10   5       80.12       75.92      3.30 o
   2  10   5       19.35       17.40      3.14 o
   3  10   5       31.74       31.94      3.59 o
  -3  11   5        1.73        5.13      3.54 o
  -2  11   5        7.03        6.25      3.21 o
  -1  11   5        2.42        3.93      2.85 o
   0  11   5        0.19        1.46      2.87 o
   1  11   5        2.58        2.46      3.12 o
   2  11   5        6.80        8.07      3.52 o
   3  11   5        1.98        6.24      3.65 o
  -2  12   5        1.39        3.55      3.45 o
  -1  12   5        8.55        9.75      3.12 o
   0  12   5        1.03        2.81      3.09 o
   1  12   5        8.68       10.93      3.03 o
   2  12   5        1.31        6.03      3.61 o
   0  13   5        8.66        8.28      3.29 o
   0   0   6       29.95       38.89      3.11 o
   1   0   6      605.75      593.58      4.34 o
   2   0   6      495.07      546.03      4.56 o
   3   0   6       78.52       83.43      3.40 o
   4   0   6        2.81        5.79      3.09 o
   5   0   6        9.11       11.72      3.74 o
  -5   1   6        0.41        2.78      3.46 o
  -4   1   6        8.24        7.69      2.91 o
  -3   1   6       51.94       47.67      2.80 o
  -2   1   6      378.18      411.65      8.62 o
  -1   1   6      924.22      936.35     12.74 o
   0   1   6      611.34      658.54     11.00 o
   1   1   6      897.67      905.07      8.36 o
   2   1   6      361.98      403.25      5.66 o
   3   1   6       53.61       49.51      3.29 o
   4   1   6        7.98        9.71      3.11 o
   5   1   6        0.31        0.89      3.51 o
  -5   2   6       56.72       58.64      3.44 o
  -4   2   6       56.80       61.10      3.25 o
  -3   2   6      341.06      342.92      3.73 o
  -2   2   6       31.44       29.71      2.47 o
  -1   2   6      579.52      547.08      6.12 o
   0   2   6       95.29       64.14      2.47 o
   1   2   6      569.65      526.93      3.98 o
   2   2   6       31.89       36.24      4.68 o
   3   2   6      334.87      335.00      4.65 o
   4   2   6       56.58       57.32      3.31 o
   5   2   6       59.27       61.31      3.79 o
  -5   3   6       17.79       12.84      3.51 o
  -4   3   6       58.29       57.47      3.25 o
  -3   3   6       13.29       13.07      2.56 o
  -2   3   6     2678.37     2653.99     57.72 o
  -1   3   6     1211.15     1174.01      9.83 o
   0   3   6     4312.29     4200.06     24.92 o
   1   3   6     1215.46     1169.44     11.85 o
   2   3   6     2686.63     2715.85     36.60 o
   3   3   6       14.27       14.14      3.50 o
   4   3   6       58.25       61.40      3.43 o
   5   3   6       17.43       15.25      3.79 o
  -5   4   6        0.61        2.19      3.65 o
  -4   4   6       34.18       30.82      3.26 o
  -3   4   6       27.21       26.07      2.80 o
  -2   4   6      392.48      374.17      7.82 o
  -1   4   6       56.56       68.63      4.10 o
   0   4   6      448.44      446.69      5.72 o
   1   4   6       57.82       72.06      4.62 o
   2   4   6      405.82      390.67      5.80 o
   3   4   6       27.47       25.97      2.88 o
   4   4   6       33.95       33.33      3.81 o
   5   4   6        0.63        3.63      3.95 o
  -5   5   6        2.40        1.34      3.52 o
  -4   5   6       14.78       16.23      3.28 o
  -3   5   6      319.46      302.81      4.02 o
  -2   5   6       23.47       20.25      2.74 o
  -1   5   6       65.45       68.37      2.41 o
   0   5   6      548.96      581.27      6.19 o
   1   5   6       67.82       71.00      2.72 o
   2   5   6       22.60       21.59      2.70 o
   3   5   6      319.58      313.41      5.99 o
   4   5   6       14.48       15.41      3.58 o
   5   5   6        2.56        3.50      3.85 o
  -5   6   6        8.54        8.74      3.83 o
  -4   6   6       18.74       18.43      3.15 o
  -3   6   6      156.63      151.58      3.41 o
  -2   6   6       27.47       25.08      2.67 o
  -1   6   6       87.70       85.07      2.42 o
   0   6   6       25.49       20.47      2.46 o
   1   6   6       87.98       80.22      2.79 o
   2   6   6       28.34       27.08      2.70 o
   3   6   6      159.56      161.34      3.54 o
   4   6   6       18.53       17.37      4.16 o
   5   6   6        8.61        7.47      5.46 o
  -4   7   6       14.21       15.10      3.31 o
  -3   7   6       10.07       10.33      2.98 o
  -2   7   6      382.13      376.61      3.76 o
  -1   7   6       15.61       17.45      2.26 o
   0   7   6     1135.39     1098.82      4.84 o
   1   7   6       15.48       16.44      2.65 o
   2   7   6      385.22      372.87      4.96 o
   3   7   6       10.38        9.83      2.84 o
   4   7   6       14.81       12.17      4.01 o
  -4   8   6       21.46       24.68      3.90 o
  -3   8   6       19.58       21.55      3.40 o
  -2   8   6       66.35       61.56      2.81 o
  -1   8   6        8.75       10.65      2.62 o
   0   8   6        0.82        1.21      2.44 o
   1   8   6        9.23        7.55      2.63 o
   2   8   6       64.35       60.91      2.95 o
   3   8   6       19.75       23.19      3.44 o
   4   8   6       22.16       24.60      4.71 o
  -4   9   6        1.32        3.97      3.92 o
  -3   9   6       14.34       15.28      2.93 o
  -2   9   6       17.96       19.78      2.99 o
  -1   9   6       86.49       91.83      2.97 o
   0   9   6       22.05       26.81      3.17 o
   1   9   6       88.31       95.49      3.15 o
   2   9   6       17.59       16.32      2.93 o
   3   9   6       13.58       11.99      3.35 o
   4   9   6        1.29        4.62      4.14 o
  -3  10   6        8.62       11.06      3.45 o
  -2  10   6        2.15        2.46      3.05 o
  -1  10   6        2.00        4.67      2.83 o
   0  10   6        0.03        3.12      2.67 o
   1  10   6        1.79        0.39      2.92 o
   2  10   6        1.97        6.52      3.28 o
   3  10   6        9.03       11.25      3.74 o
  -3  11   6        1.52        2.55      3.47 o
  -2  11   6       17.15       21.37      3.33 o
  -1  11   6        4.79        6.89      2.86 o
   0  11   6       59.03       60.20      3.02 o
   1  11   6        4.58        4.04      3.33 o
   2  11   6       16.76       18.62      3.41 o
   3  11   6        1.64        1.50      3.69 o
  -2  12   6        3.16        0.98      3.88 o
  -1  12   6       23.36       22.76      3.13 o
   0  12   6        2.85        1.57      3.08 o
   1  12   6       22.89       21.88      3.65 o
   2  12   6        3.30        7.52      3.57 o
   1   0   7       15.61       15.26      2.16 o
   2   0   7      818.22      768.78      8.07 o
   3   0   7        6.00        4.46      3.49 o
   4   0   7      293.81      307.32      4.70 o
   5   0   7       29.98       26.01      3.51 o
  -5   1   7       28.61       25.08      3.46 o
  -4   1   7       28.64       26.06      2.95 o
  -3   1   7       23.57       27.41      2.59 o
  -2   1   7      199.31      182.79      3.08 o
  -1   1   7     1815.21     1751.64     23.67 o
   0   1   7        8.22       13.22      2.10 o
   1   1   7     1785.29     1744.80     34.61 o
   2   1   7      198.00      186.55      3.55 o
   3   1   7       25.04       30.49      3.13 o
   4   1   7       27.96       27.39      3.38 o
   5   1   7       28.26       25.45      3.44 o
  -5   2   7        5.52        8.06      4.34 o
  -4   2   7       33.26       32.86      3.00 o
  -3   2   7       36.83       35.69      2.66 o
  -2   2   7      630.70      629.26      5.34 o
  -1   2   7     1767.03     1725.14     19.53 o
   0   2   7       99.32      106.19      2.49 o
   1   2   7     1762.84     1747.07     13.05 o
   2   2   7      613.92      620.25      5.82 o
   3   2   7       35.30       37.99      3.23 o
   4   2   7       34.60       35.94      3.29 o
   5   2   7        5.40        5.60      3.62 o
  -5   3   7       30.40       31.21      3.95 o
  -4   3   7      120.49      117.56      3.16 o
  -3   3   7       76.98       77.58      2.82 o
  -2   3   7      621.70      593.33     12.89 o
  -1   3   7     2161.71     2218.18     29.78 o
   0   3   7      260.79      243.15      2.92 o
   1   3   7     2111.06     2151.85     45.03 o
   2   3   7      610.92      588.26      8.52 o
   3   3   7       79.47       84.14      3.75 o
   4   3   7      121.43      117.23      3.57 o
   5   3   7       30.29       30.93      3.89 o
  -5   4   7        1.87        2.93      3.38 o
  -4   4   7       23.76       21.77      2.98 o
  -3   4   7       33.55       34.76      2.67 o
  -2   4   7       94.84       90.00      2.79 o
  -1   4   7      560.85      615.16      5.84 o
   0   4   7      198.24      183.55      4.47 o
   1   4   7      554.03      589.10      5.44 o
   2   4   7       84.82       81.54      2.83 o
   3   4   7       33.78       35.59      3.03 o
   4   4   7       26.94       21.42      4.14 o
   5   4   7        1.90        1.55      3.86 o
  -5   5   7        0.17        1.06      3.65 o
  -4   5   7       12.49       10.89      3.21 o
  -3   5   7      578.96      559.81      5.19 o
  -2   5   7       32.66       31.09      2.72 o
  -1   5   7      835.40      764.48     12.65 o
   0   5   7     1299.73     1347.20     13.52 o
   1   5   7      841.55      769.90      9.59 o
   2   5   7       33.15       32.49      2.65 o
   3   5   7      584.28      584.14     10.62 o
   4   5   7       12.27       14.72      4.19 o
   5   5   7        0.16        2.07      4.22 o
  -5   6   7        1.40        3.06      3.79 o
  -4   6   7        8.22       11.08      3.30 o
  -3   6   7      356.22      325.06      3.93 o
  -2   6   7      164.55      169.29      3.01 o
  -1   6   7       35.95       35.45      2.29 o
   0   6   7      409.12      436.30      3.55 o
   1   6   7       37.39       37.29      2.73 o
   2   6   7      166.30      164.59      3.07 o
   3   6   7      356.37      333.53      5.79 o
   4   6   7        9.13       12.30      3.97 o
   5   6   7        1.41        2.14      4.33 o
  -4   7   7        5.44        5.54      3.50 o
  -3   7   7       16.49       13.53      2.90 o
  -2   7   7        6.78        8.01      2.56 o
  -1   7   7       51.57       53.92      2.33 o
   0   7   7       61.90       66.70      2.87 o
   1   7   7       53.85       54.06      2.64 o
   2   7   7        7.47        8.29      2.80 o
   3   7   7       16.00       15.46      3.02 o
   4   7   7        5.35        7.38      4.73 o
  -4   8   7       44.04       43.48      4.20 o
  -3   8   7       26.97       25.87      3.13 o
  -2   8   7       41.02       43.24      2.70 o
  -1   8   7      110.13      106.11      2.89 o
   0   8   7       78.09       72.32      2.82 o
   1   8   7      109.00      104.52      3.15 o
   2   8   7       43.02       42.18      2.91 o
   3   8   7       26.89       28.17      3.39 o
   4   8   7       43.68       48.47      4.73 o
  -4   9   7       17.07       20.73      4.02 o
  -3   9   7       19.85       20.40      3.17 o
  -2   9   7       13.29       16.15      2.62 o
  -1   9   7       84.57       83.10      2.94 o
   0   9   7       20.93       21.17      2.71 o
   1   9   7       84.37       84.59      3.05 o
   2   9   7       13.49       13.30      2.94 o
   3   9   7       19.00       18.82      3.45 o
   4   9   7       17.09       16.77      4.39 o
  -3  10   7       13.98       16.07      3.37 o
  -2  10   7        2.43        6.36      3.04 o
  -1  10   7       35.54       37.81      2.92 o
   0  10   7      100.49       94.53      2.92 o
   1  10   7       34.58       40.16      3.24 o
   2  10   7        2.47        4.60      3.45 o
   3  10   7       14.03       14.93      3.48 o
  -2  11   7       21.41       21.35      3.18 o
  -1  11   7       11.58       16.12      3.24 o
   0  11   7       49.81       56.77      2.91 o
   1  11   7       11.89       14.58      3.11 o
   2  11   7       21.37       23.34      3.41 o
  -2  12   7        7.23       10.01      3.61 o
  -1  12   7       12.64       13.92      3.26 o
   0  12   7        0.39        0.19      3.05 o
   1  12   7       13.44       15.59      3.48 o
   2  12   7        7.27        8.21      3.69 o
   0   0   8     9914.92     9611.07    119.12 o
   1   0   8       34.68       45.08      2.31 o
   2   0   8       63.62       62.78      3.08 o
   3   0   8       78.98       80.14      4.24 o
   4   0   8       31.11       32.05      3.26 o
   5   0   8       33.04       34.63      3.76 o
  -5   1   8       47.12       43.51      3.77 o
  -4   1   8       53.82       50.29      3.60 o
  -3   1   8        4.90        4.61      2.63 o
  -2   1   8      415.74      410.95      3.60 o
  -1   1   8      185.51      205.31      2.49 o
   0   1   8     1768.79     1728.21      7.47 o
   1   1   8      188.08      212.34      3.84 o
   2   1   8      405.86      396.39      3.84 o
   3   1   8        5.36        5.20      3.70 o
   4   1   8       55.68       54.17      3.69 o
   5   1   8       47.25       42.17      3.83 o
  -5   2   8       84.72       76.04      4.15 o
  -4   2   8        3.43        5.94      2.91 o
  -3   2   8      290.80      273.04      4.23 o
  -2   2   8      120.47      122.57      3.01 o
  -1   2   8      566.53      568.15      4.44 o
   0   2   8     1450.93     1453.76      7.87 o
   1   2   8      546.53      551.78      4.68 o
   2   2   8      124.97      124.98      3.12 o
   3   2   8      297.27      279.89      5.31 o
   4   2   8        3.23        5.66      3.69 o
   5   2   8       83.23       81.35      4.47 o
  -5   3   8        8.95        8.83      3.31 o
  -4   3   8       56.09       58.27      3.22 o
  -3   3   8        6.93        7.29      2.71 o
  -2   3   8      418.28      406.94      4.73 o
  -1   3   8       90.96       84.81      2.52 o
   0   3   8      622.95      592.43      4.64 o
   1   3   8       91.94       86.75      2.67 o
   2   3   8      410.06      411.17      6.54 o
   3   3   8        6.78        9.36      2.63 o
   4   3   8       56.21       62.71      3.67 o
   5   3   8        8.76        8.67      4.01 o
  -5   4   8       19.62       15.01      3.68 o
  -4   4   8       28.65       25.42      3.08 o
  -3   4   8       79.45       75.37      2.99 o
  -2   4   8      182.17      180.59      2.86 o
  -1   4   8       24.71       20.11      2.21 o
   0   4   8      104.49       90.80      2.33 o
   1   4   8       27.99       22.95      2.67 o
   2   4   8      181.80      177.43      3.40 o
   3   4   8       76.95       74.08      3.39 o
   4   4   8       28.41       25.21      3.41 o
   5   4   8       19.98       22.06      4.03 o
  -5   5   8        2.14        3.33      3.86 o
  -4   5   8        2.34        3.65      3.05 o
  -3   5   8       47.30       44.85      3.36 o
  -2   5   8      162.18      156.20      2.69 o
  -1   5   8        5.31        4.20      2.27 o
   0   5   8     1419.86     1486.40     14.96 o
   1   5   8        5.13        2.85      2.66 o
   2   5   8      156.74      154.96      2.94 o
   3   5   8       46.56       43.72      3.64 o
   4   5   8        2.25        5.42      4.71 o
   5   5   8        2.17        8.36      5.29 o
  -5   6   8        4.69        4.27      4.10 o
  -4   6   8        0.98        1.00      3.16 o
  -3   6   8       34.36       35.51      3.09 o
  -2   6   8       27.98       29.37      2.44 o
  -1   6   8      181.16      161.38      2.62 o
   0   6   8       17.34       18.00      2.46 o
   1   6   8      182.60      168.28      3.94 o
   2   6   8       26.99       23.68      2.59 o
   3   6   8       30.77       34.31      3.08 o
   4   6   8        1.12        3.02      4.42 o
   5   6   8        4.78        3.28      4.81 o
  -4   7   8       31.32       27.22      3.37 o
  -3   7   8       10.73       16.84      3.17 o
  -2   7   8       80.11       80.92      2.84 o
  -1   7   8       26.74       28.50      2.35 o
   0   7   8       13.63       12.83      2.50 o
   1   7   8       27.14       25.76      2.51 o
   2   7   8       82.01       79.01      2.94 o
   3   7   8       10.57       14.66      3.00 o
   4   7   8       31.29       24.46      4.42 o
  -4   8   8       21.12       18.94      4.35 o
  -3   8   8       58.84       61.01      3.31 o
  -2   8   8       70.01       71.32      2.77 o
  -1   8   8       18.05       18.31      2.67 o
   0   8   8       58.22       63.25      2.77 o
   1   8   8       19.37       21.03      2.81 o
   2   8   8       68.42       66.86      3.00 o
   3   8   8       59.11       59.37      3.33 o
   4   8   8       20.98       17.73      4.73 o
  -4   9   8        0.01        1.46      3.39 o
  -3   9   8       18.71       18.29      3.08 o
  -2   9   8       38.54       39.12      2.82 o
  -1   9   8       14.90       16.14      2.76 o
   0   9   8       80.74       88.76      3.01 o
   1   9   8       14.25       14.61      2.92 o
   2   9   8       38.78       41.86      3.13 o
   3   9   8       19.05       22.88      3.29 o
   4   9   8        0.00        2.41      3.62 o
  -3  10   8       21.88       23.45      3.35 o
  -2  10   8       16.13       16.52      3.01 o
  -1  10   8       17.87       20.20      2.78 o
   0  10   8       52.29       53.53      3.01 o
   1  10   8       18.56       21.45      3.11 o
   2  10   8       15.93       15.04      3.22 o
   3  10   8       22.01       22.89      3.53 o
  -2  11   8       30.55       27.92      3.37 o
  -1  11   8       21.68       23.79      3.09 o
   0  11   8        0.62        3.92      3.06 o
   1  11   8       21.96       20.74      3.26 o
   2  11   8       30.18       28.33      3.41 o
  -1  12   8        4.59        4.80      3.27 o
   0  12   8       11.59       13.43      3.11 o
   1  12   8        4.51        4.68      3.42 o
   1   0   9     2230.14     2287.80     17.27 o
   2   0   9      226.67      238.95      4.01 o
   3   0   9        6.18        4.63      3.03 o
   4   0   9      264.75      253.31      4.06 o
   5   0   9        0.10        2.27      3.83 o
  -5   1   9        7.51       10.18      3.60 o
  -4   1   9        2.33        5.61      3.15 o
  -3   1   9      131.01      140.03      3.01 o
  -2   1   9       35.13       32.48      2.38 o
  -1   1   9      603.21      598.36      4.07 o
   0   1   9       41.76       39.37      2.20 o
   1   1   9      618.09      608.77      5.46 o
   2   1   9       31.79       30.36      2.68 o
   3   1   9      131.23      145.20      3.70 o
   4   1   9        2.61        6.40      3.87 o
   5   1   9        7.39        7.17      3.99 o
  -5   2   9        6.64        6.92      4.22 o
  -4   2   9      119.03      124.80      3.17 o
  -3   2   9        2.30        0.10      2.65 o
  -2   2   9      602.10      644.57      6.85 o
  -1   2   9       10.95       51.84     14.12 o
   0   2   9        1.34        0.42      1.96 o
   1   2   9       10.42       16.05      2.21 o
   2   2   9      625.28      687.03      8.77 o
   3   2   9        2.32        2.43      3.26 o
   4   2   9      119.19      117.84      4.28 o
   5   2   9        6.69        3.46      4.34 o
  -5   3   9        9.72       12.41      3.62 o
  -4   3   9       55.08       55.61      3.14 o
  -3   3   9       48.94       40.80      2.64 o
  -2   3   9      966.08     1035.44     12.11 o
  -1   3   9     4200.39     4230.03     22.25 o
   0   3   9       72.93       68.13      2.17 o
   1   3   9     4207.87     4239.41     59.12 o
   2   3   9      949.72     1053.22      5.78 o
   3   3   9       48.88       45.67      2.89 o
   4   3   9       54.64       58.57      3.74 o
   5   3   9        9.59       11.02      3.87 o
  -5   4   9        3.30        5.50      3.61 o
  -4   4   9       43.64       42.23      3.28 o
  -3   4   9        1.25        4.15      2.80 o
  -2   4   9      334.82      324.57      4.17 o
  -1   4   9      128.83      142.48      2.58 o
   0   4   9       67.15       60.35      2.33 o
   1   4   9      136.44      152.38      2.79 o
   2   4   9      334.42      329.38      8.00 o
   3   4   9        1.48        5.34      3.29 o
   4   4   9       41.20       41.83      3.94 o
   5   4   9        3.10        1.60      4.21 o
  -5   5   9        0.65       -0.12      3.76 o
  -4   5   9        6.33        9.63      3.22 o
  -3   5   9      168.71      150.75      4.76 o
  -2   5   9       81.55       80.83      2.54 o
  -1   5   9       31.07       28.21      2.33 o
   0   5   9      507.61      506.74      3.34 o
   1   5   9       31.19       28.47      2.67 o
   2   5   9       80.78       77.79      2.84 o
   3   5   9      167.58      164.21      7.05 o
   4   5   9        6.61       13.67      4.01 o
   5   5   9        0.63       -1.50      4.69 o
  -4   6   9       32.36       33.59      3.30 o
  -3   6   9       41.76       41.56      2.83 o
  -2   6   9       75.62       75.07      2.62 o
  -1   6   9       23.59       27.53      2.41 o
   0   6   9        1.86        5.15      2.48 o
   1   6   9       24.15       32.16      3.56 o
   2   6   9       75.60       76.69      3.01 o
   3   6   9       41.09       39.76      3.06 o
   4   6   9       32.17       32.23      4.65 o
  -4   7   9        4.58        5.29      3.38 o
  -3   7   9       70.95       66.33      3.06 o
  -2   7   9       12.56       12.14      2.60 o
  -1   7   9      450.67      457.70      4.34 o
   0   7   9       16.33       13.30      2.53 o
   1   7   9      454.04      459.27      4.36 o
   2   7   9       12.88        9.65      2.76 o
   3   7   9       67.83       64.81      3.07 o
   4   7   9        4.53        2.98      4.58 o
  -4   8   9       12.34       13.52      3.67 o
  -3   8   9        2.06        5.55      2.97 o
  -2   8   9       24.02       30.70      2.86 o
  -1   8   9       81.70       83.69      2.56 o
   0   8   9       22.97       20.66      2.54 o
   1   8   9       82.64       84.13      3.47 o
   2   8   9       23.79       28.91      3.08 o
   3   8   9        1.73        4.98      3.13 o
   4   8   9       11.71       10.02      3.82 o
  -3   9   9        0.79        5.94      3.23 o
  -2   9   9        5.67        7.23      2.69 o
  -1   9   9        6.80        6.78      2.80 o
   0   9   9      104.37       99.13      2.94 o
   1   9   9        6.54        7.58      2.95 o
   2   9   9        5.87        8.32      3.15 o
   3   9   9        0.88        5.58      3.56 o
  -3  10   9        1.66        3.46      3.45 o
  -2  10   9       19.90       16.87      3.14 o
  -1  10   9       34.84       36.69      2.93 o
   0  10   9       12.30       11.31      2.88 o
   1  10   9       34.77       36.77      3.00 o
   2  10   9       20.23       22.96      3.18 o
   3  10   9        1.81        2.64      3.61 o
  -2  11   9        0.28        2.25      3.64 o
  -1  11   9       32.82       35.51      3.17 o
   0  11   9        0.10       -0.04      2.89 o
   1  11   9       31.71       35.54      3.24 o
   2  11   9        0.31        1.41      3.22 o
  -1  12   9       17.85       19.01      3.25 o
   0  12   9       24.50       18.92      3.36 o
   1  12   9       17.46       14.57      3.57 o
   0   0  10     3372.88     3552.34     36.10 o
   1   0  10        5.34       13.49      2.13 o
   2   0  10      455.71      492.32      6.71 o
   3   0  10      624.72      621.84      5.06 o
   4   0  10        4.18        5.82      3.44 o
   5   0  10        1.44        4.28      4.55 o
  -5   1  10       10.51       15.00      4.09 o
  -4   1  10       91.75      101.00      3.93 o
  -3   1  10       33.20       30.92      2.60 o
  -2   1  10      730.66      732.52      6.70 o
  -1   1  10      829.00      841.14      5.29 o
   0   1  10     1082.11     1108.66      6.48 o
   1   1  10      796.05      791.51      4.50 o
   2   1  10      720.28      730.39      7.57 o
   3   1  10       32.19       28.51      3.26 o
   4   1  10       93.21       99.04      3.82 o
   5   1  10       10.21       14.75      4.57 o
  -5   2  10       73.16       59.82      4.27 o
  -4   2  10        3.48        5.59      2.88 o
  -3   2  10      111.51      106.96      2.68 o
  -2   2  10       23.50       26.66      2.33 o
  -1   2  10      101.04      101.03      2.52 o
   0   2  10      163.64      172.79      2.49 o
   1   2  10      103.35      108.85      2.47 o
   2   2  10       24.93       26.86      2.81 o
   3   2  10      113.09      116.69      4.57 o
   4   2  10        3.34        4.85      3.57 o
   5   2  10       71.18       62.05      4.39 o
  -5   3  10       11.54       12.81      3.68 o
  -4   3  10        5.56        5.96      3.00 o
  -3   3  10       17.95       18.34      2.36 o
  -2   3  10      127.41      128.15      2.91 o
  -1   3  10      198.38      203.54      3.51 o
   0   3  10       10.70        9.61      2.19 o
   1   3  10      190.37      192.03      2.81 o
   2   3  10      124.68      124.36      3.31 o
   3   3  10       19.06       19.58      2.98 o
   4   3  10        5.44        5.15      3.92 o
   5   3  10       11.95       14.11      4.00 o
  -5   4  10        0.69        2.54      3.42 o
  -4   4  10       36.06       34.30      3.26 o
  -3   4  10      252.62      258.97      4.07 o
  -2   4  10       61.58       59.39      2.64 o
  -1   4  10       38.74       37.14      2.23 o
   0   4  10       15.28       17.16      1.95 o
   1   4  10       39.65       38.79      2.46 o
   2   4  10       61.77       62.28      2.54 o
   3   4  10      260.25      288.37      5.55 o
   4   4  10       35.80       35.54      3.99 o
   5   4  10        0.81        3.60      4.33 o
  -5   5  10        4.38        3.34      3.67 o
  -4   5  10       27.55       19.21      3.08 o
  -3   5  10      232.25      225.83      4.76 o
  -2   5  10      272.57      264.59      3.09 o
  -1   5  10      151.84      153.95      2.67 o
   0   5  10     2691.71     2655.12     33.15 o
   1   5  10      149.53      153.04      2.81 o
   2   5  10      280.71      276.81      3.61 o
   3   5  10      231.43      236.51      4.27 o
   4   5  10       26.82       23.17      4.05 o
   5   5  10        4.35        3.32      4.60 o
  -4   6  10        6.84       13.65      3.08 o
  -3   6  10       35.30       38.48      2.97 o
  -2   6  10       51.89       52.50      2.58 o
  -1   6  10       53.19       55.40      2.43 o
   0   6  10      271.16      278.23      2.88 o
   1   6  10       54.36       55.49      2.68 o
   2   6  10       52.36       54.55      2.95 o
   3   6  10       34.03       36.44      3.24 o
   4   6  10        6.55        9.57      3.90 o
  -4   7  10       23.03       19.87      3.06 o
  -3   7  10        4.74        4.89      2.79 o
  -2   7  10        8.40       12.05      2.60 o
  -1   7  10        1.44        3.46      2.51 o
   0   7  10        0.67        3.28      2.43 o
   1   7  10        1.94        4.43      2.64 o
   2   7  10        8.26        9.53      2.75 o
   3   7  10        4.46        6.95      3.16 o
   4   7  10       22.98       11.99      4.68 o
  -4   8  10        8.58        5.49      3.82 o
  -3   8  10       12.88       16.49      2.90 o
  -2   8  10       18.66       21.64      2.79 o
  -1   8  10      136.63      131.94      2.61 o
   0   8  10        5.81        8.43      2.59 o
   1   8  10      135.75      136.32      3.28 o
   2   8  10       18.92       21.01      2.83 o
   3   8  10       11.97       12.05      3.10 o
   4   8  10        8.49        6.44      4.02 o
  -3   9  10        6.24        9.23      3.35 o
  -2   9  10       38.72       34.49      2.87 o
  -1   9  10        5.61        7.82      2.71 o
   0   9  10      182.30      180.40      3.22 o
   1   9  10        5.72        6.78      2.69 o
   2   9  10       36.27       33.53      3.18 o
   3   9  10        6.59       11.56      3.74 o
  -3  10  10        2.60        4.72      3.34 o
  -2  10  10       27.61       32.72      3.23 o
  -1  10  10        2.61        3.61      3.01 o
   0  10  10        6.32        9.09      2.86 o
   1  10  10        2.75        6.63      2.99 o
   2  10  10       28.49       29.12      3.51 o
   3  10  10        2.92        6.73      3.58 o
  -2  11  10        2.22        5.08      3.49 o
  -1  11  10       23.93       27.02      3.15 o
   0  11  10        0.02        4.67      3.04 o
   1  11  10       23.14       21.40      3.23 o
   2  11  10        2.20        1.27      3.47 o
  -1  12  10        0.39        0.49      3.33 o
   0  12  10        6.93        6.56      3.28 o
   1  12  10        0.39        1.58      3.44 o
   1   0  11      152.58      156.17      2.46 o
   2   0  11      299.41      300.51      5.05 o
   3   0  11      172.34      176.99      3.63 o
   4   0  11       82.07       88.30      3.68 o
   5   0  11        0.27        0.95      3.65 o
  -5   1  11       21.29       18.96      3.87 o
  -4   1  11       40.58       50.94      3.35 o
  -3   1  11      120.54      127.82      2.73 o
  -2   1  11       71.54       76.42      2.49 o
  -1   1  11      843.02      899.72      5.88 o
   0   1  11        4.51        7.91      1.93 o
   1   1  11      833.45      879.59      6.64 o
   2   1  11       68.58       69.73      2.89 o
   3   1  11      119.12      125.97      3.72 o
   4   1  11       42.19       51.04      4.33 o
   5   1  11       21.12       31.32      3.97 o
  -5   2  11       28.89       23.74      4.06 o
  -4   2  11       47.19       51.69      2.81 o
  -3   2  11      240.02      235.11      5.41 o
  -2   2  11      138.74      123.01      2.54 o
  -1   2  11      715.47      668.86      6.85 o
   0   2  11        0.34        1.74      1.91 o
   1   2  11      731.33      685.98      5.69 o
   2   2  11      140.16      131.33      3.58 o
   3   2  11      235.60      233.76      4.79 o
   4   2  11       47.78       52.77      3.90 o
   5   2  11       28.95       22.51      4.43 o
  -5   3  11        3.17        2.12      3.14 o
  -4   3  11       14.52       15.73      2.88 o
  -3   3  11       83.56       89.50      2.71 o
  -2   3  11      111.48      118.64      2.92 o
  -1   3  11      286.52      283.55      2.97 o
   0   3  11       26.23       23.92      2.04 o
   1   3  11      289.84      295.07      3.53 o
   2   3  11      105.03      112.62      3.94 o
   3   3  11       87.14       93.45      3.27 o
   4   3  11       15.04       15.62      3.64 o
   5   3  11        3.07        4.35      4.40 o
  -5   4  11        4.58        2.36      3.17 o
  -4   4  11      109.34      111.47      3.16 o
  -3   4  11       27.03       25.83      2.65 o
  -2   4  11       99.75      103.21      2.82 o
  -1   4  11      207.77      224.87      3.69 o
   0   4  11      386.26      376.90      3.74 o
   1   4  11      204.70      220.56      3.79 o
   2   4  11      100.07      102.08      2.79 o
   3   4  11       28.58       28.57      3.21 o
   4   4  11      109.97      105.41      4.59 o
   5   4  11        4.51        2.28      4.53 o
  -5   5  11        3.18        5.36      3.25 o
  -4   5  11        3.48        7.45      3.06 o
  -3   5  11       20.38       20.37      3.03 o
  -2   5  11       15.88       15.92      2.47 o
  -1   5  11        8.39        7.94      2.33 o
   0   5  11      224.46      225.59      6.41 o
   1   5  11        9.86       11.25      2.40 o
   2   5  11       16.32       16.00      2.38 o
   3   5  11       19.88       25.11      3.13 o
   4   5  11        3.66        5.99      3.99 o
   5   5  11        3.26        4.37      4.76 o
  -4   6  11       45.80       39.42      3.17 o
  -3   6  11       18.95       21.50      2.88 o
  -2   6  11       40.42       38.82      2.56 o
  -1   6  11       30.69       31.52      2.44 o
   0   6  11       99.24       91.93      2.58 o
   1   6  11       30.74       32.54      2.47 o
   2   6  11       38.21       40.94      2.86 o
   3   6  11       19.81       23.82      3.00 o
   4   6  11       47.09       35.26      4.14 o
  -4   7  11       43.57       40.20      3.10 o
  -3   7  11        9.47       12.33      2.92 o
  -2   7  11      155.15      159.25      3.00 o
  -1   7  11      237.86      219.61      3.34 o
   0   7  11       79.24       78.91      2.61 o
   1   7  11      236.07      209.05      3.25 o
   2   7  11      158.32      163.65      3.39 o
   3   7  11        9.90        9.05      3.01 o
   4   7  11       43.95       44.65      4.10 o
  -4   8  11        2.66        1.42      3.30 o
  -3   8  11       25.13       28.65      3.22 o
  -2   8  11       21.74       20.93      2.73 o
  -1   8  11      107.63      109.49      2.66 o
   0   8  11       23.83       24.19      2.49 o
   1   8  11      107.07      113.09      3.04 o
   2   8  11       21.21       19.49      3.26 o
   3   8  11       25.92       27.35      3.19 o
   4   8  11        2.67        3.98      3.83 o
  -3   9  11       40.15       37.29      3.22 o
  -2   9  11       14.50       15.39      2.90 o
  -1   9  11        5.67        5.85      2.88 o
   0   9  11        3.29        4.66      2.60 o
   1   9  11        5.54        4.27      2.81 o
   2   9  11       15.26       16.76      3.11 o
   3   9  11       40.37       35.22      3.62 o
  -3  10  11       13.34       15.59      3.30 o
  -2  10  11       10.28        7.32      3.08 o
  -1  10  11        3.01        4.53      2.82 o
   0  10  11        0.17        2.50      3.13 o
   1  10  11        2.95        5.09      2.97 o
   2  10  11        9.91        7.33      3.33 o
   3  10  11       13.25       13.60      3.60 o
  -2  11  11        8.97       12.92      3.73 o
  -1  11  11        3.02        5.23      3.18 o
   0  11  11        4.88        7.55      3.39 o
   1  11  11        2.80        5.14      3.35 o
   2  11  11        8.75       10.21      3.44 o
  -1  12  11       19.81       23.77      3.34 o
   0  12  11        2.53        1.55      3.04 o
   1  12  11       20.44       18.22      3.83 o
   0   0  12      755.74      653.98      5.16 o
   1   0  12      273.27      280.95      2.73 o
   2   0  12      354.09      321.38      3.25 o
   3   0  12        0.14        2.26      2.88 o
   4   0  12      289.70      249.17      3.89 o
   5   0  12        7.31        4.06      4.14 o
  -5   1  12       18.63       15.30      4.04 o
  -4   1  12       56.92       61.12      3.39 o
  -3   1  12        0.24        2.97      2.50 o
  -2   1  12      517.47      553.99      5.05 o
  -1   1  12      665.80      720.92      5.24 o
   0   1  12     1561.11     1564.06     12.09 o
   1   1  12      655.93      700.52      6.37 o
   2   1  12      527.17      561.13      7.14 o
   3   1  12        0.26        3.18      3.36 o
   4   1  12       56.46       60.54      4.20 o
   5   1  12       18.55       15.44      4.07 o
  -5   2  12       19.58       18.33      3.97 o
  -4   2  12        1.91        4.14      3.07 o
  -3   2  12       25.88       29.22      2.58 o
  -2   2  12      301.71      308.36      4.05 o
  -1   2  12      705.58      702.11      6.86 o
   0   2  12       56.99       59.92      2.08 o
   1   2  12      706.44      706.39      6.67 o
   2   2  12      299.92      316.16      4.11 o
   3   2  12       29.02       32.02      2.95 o
   4   2  12        1.82        7.42      3.91 o
   5   2  12       19.90       20.53      3.68 o
  -5   3  12        4.67        5.63      3.40 o
  -4   3  12       10.09        9.62      2.79 o
  -3   3  12        1.37        2.80      2.44 o
  -2   3  12      139.51      126.18      2.85 o
  -1   3  12      122.13      120.46      2.73 o
   0   3  12      353.48      345.16      2.95 o
   1   3  12      118.10      110.63      2.34 o
   2   3  12      139.53      128.75      3.62 o
   3   3  12        1.45        4.24      3.05 o
   4   3  12       10.16       14.40      3.79 o
   5   3  12        4.82        4.92      4.12 o
  -5   4  12       17.10       15.85      3.42 o
  -4   4  12        4.52        5.44      2.77 o
  -3   4  12      155.34      146.29      4.26 o
  -2   4  12      197.84      190.26      2.96 o
  -1   4  12       38.77       35.63      2.34 o
   0   4  12      408.52      399.83      3.93 o
   1   4  12       40.43       39.39      2.97 o
   2   4  12      198.80      187.52      3.13 o
   3   4  12      152.98      146.94      3.52 o
   4   4  12        4.69        7.18      4.25 o
   5   4  12       17.38       15.08      5.25 o
  -4   5  12        1.62        3.95      2.88 o
  -3   5  12       39.75       42.10      2.87 o
  -2   5  12        4.56        6.74      2.38 o
  -1   5  12       79.79       78.40      2.48 o
   0   5  12        3.15        3.14      2.29 o
   1   5  12       81.17       82.75      2.63 o
   2   5  12        5.12        8.02      2.45 o
   3   5  12       38.57       43.43      3.30 o
   4   5  12        1.57        0.48      4.32 o
  -4   6  12       14.89       14.06      3.11 o
  -3   6  12       68.52       63.84      3.05 o
  -2   6  12       83.43       87.92      2.68 o
  -1   6  12       74.22       70.05      2.49 o
   0   6  12       12.09       13.90      2.22 o
   1   6  12       72.31       69.97      2.62 o
   2   6  12       84.45       88.74      2.74 o
   3   6  12       68.70       63.44      3.06 o
   4   6  12       15.34       13.84      4.00 o
  -4   7  12        8.14        6.69      3.28 o
  -3   7  12        3.59        5.95      3.05 o
  -2   7  12      238.50      234.91      3.94 o
  -1   7  12      115.96      116.43      2.68 o
   0   7  12       31.37       28.33      2.48 o
   1   7  12      118.18      116.59      2.84 o
   2   7  12      242.16      237.93      3.76 o
   3   7  12        3.66        6.17      2.81 o
   4   7  12        8.27        9.55      3.96 o
  -4   8  12        4.71        7.75      3.19 o
  -3   8  12       17.67       15.73      2.93 o
  -2   8  12        0.00        3.12      2.79 o
  -1   8  12        3.82        4.86      2.59 o
   0   8  12        2.70        4.23      2.50 o
   1   8  12        4.40        3.67      2.70 o
   2   8  12        0.04        0.01      3.03 o
   3   8  12       18.31       15.36      2.86 o
   4   8  12        4.51        8.17      4.24 o
  -3   9  12       54.25       56.73      3.29 o
  -2   9  12       15.92       17.67      2.97 o
  -1   9  12       38.35       40.11      2.78 o
   0   9  12        0.62        4.09      2.68 o
   1   9  12       38.41       40.57      2.92 o
   2   9  12       16.02       19.77      3.09 o
   3   9  12       53.80       54.61      4.00 o
  -3  10  12        3.29        3.04      3.33 o
  -2  10  12       52.94       45.65      3.33 o
  -1  10  12       14.79       14.49      2.96 o
   0  10  12       91.40      100.21      2.97 o
   1  10  12       14.50       16.67      3.04 o
   2  10  12       52.44       49.67      3.63 o
   3  10  12        3.40        4.21      3.59 o
  -2  11  12        2.46        3.52      3.66 o
  -1  11  12        4.78        2.17      3.17 o
   0  11  12        3.88        4.59      2.91 o
   1  11  12        4.74        3.61      3.40 o
   2  11  12        2.52        0.01      3.81 o
  -1  12  12        2.09        4.69      3.51 o
   0  12  12        2.41        2.58      3.04 o
   1  12  12        2.04        2.60      3.59 o
   1   0  13        1.12        4.41      2.00 o
   2   0  13      139.95      149.48      2.69 o
   3   0  13        0.59        1.05      3.06 o
   4   0  13        0.04        3.66      3.16 o
   5   0  13        2.15        2.52      3.77 o
  -5   1  13        6.59        8.17      3.78 o
  -4   1  13       94.59       94.01      3.66 o
  -3   1  13      226.56      220.33      3.70 o
  -2   1  13      102.71      106.84      2.53 o
  -1   1  13      173.82      177.60      2.79 o
   0   1  13     2053.75     2071.63     20.97 o
   1   1  13      167.05      171.42      3.61 o
   2   1  13       97.98       97.82      2.91 o
   3   1  13      225.36      234.76      4.35 o
   4   1  13       93.77       89.10      3.94 o
   5   1  13        6.64       11.21      4.03 o
  -5   2  13       10.23       10.33      3.70 o
  -4   2  13       18.11       15.22      3.12 o
  -3   2  13      153.57      147.10      4.19 o
  -2   2  13       30.19       23.73      2.42 o
  -1   2  13      800.50      774.81      3.58 o
   0   2  13       46.70       49.37      2.04 o
   1   2  13      803.58      780.33      9.69 o
   2   2  13       30.06       22.06      2.84 o
   3   2  13      155.44      146.68      3.49 o
   4   2  13       18.34       15.66      3.86 o
   5   2  13       10.33        9.12      3.87 o
  -5   3  13       12.85       10.44      3.63 o
  -4   3  13       10.88        9.72      2.82 o
  -3   3  13       27.91       27.95      2.67 o
  -2   3  13       45.98       49.17      2.37 o
  -1   3  13        4.72        6.73      2.25 o
   0   3  13       27.27       29.94      1.91 o
   1   3  13        4.44        5.83      2.03 o
   2   3  13       46.79       53.00      2.87 o
   3   3  13       28.63       32.32      3.10 o
   4   3  13       10.84       11.62      3.61 o
   5   3  13       12.70       12.80      4.30 o
  -5   4  13        3.75        4.36      3.57 o
  -4   4  13       22.89       25.88      3.11 o
  -3   4  13       25.11       25.22      2.53 o
  -2   4  13        6.56        7.76      2.54 o
  -1   4  13      111.46      113.14      2.61 o
   0   4  13       12.77        9.98      2.01 o
   1   4  13      109.40      108.09      2.73 o
   2   4  13        5.61        5.21      2.51 o
   3   4  13       24.20       26.95      3.39 o
   4   4  13       22.79       26.00      4.92 o
   5   4  13        3.69        4.27      4.98 o
  -4   5  13        4.96        6.02      3.05 o
  -3   5  13       52.52       46.79      2.80 o
  -2   5  13       28.23       29.95      2.45 o
  -1   5  13      614.76      585.92      4.00 o
   0   5  13       35.35       33.84      2.32 o
   1   5  13      618.36      592.30      5.40 o
   2   5  13       29.46       30.01      2.62 o
   3   5  13       53.13       52.48      3.43 o
   4   5  13        4.44        3.35      4.14 o
  -4   6  13       27.68       25.25      2.92 o
  -3   6  13       43.22       44.80      3.06 o
  -2   6  13       28.73       31.80      2.96 o
  -1   6  13      119.60      124.50      2.62 o
   0   6  13       17.43       17.61      2.23 o
   1   6  13      122.21      123.72      2.80 o
   2   6  13       29.53       30.46      2.51 o
   3   6  13       42.44       49.66      3.54 o
   4   6  13       27.45       24.97      4.14 o
  -4   7  13       30.62       27.41      3.28 o
  -3   7  13        0.22        1.73      3.27 o
  -2   7  13       76.98       83.71      2.85 o
  -1   7  13       90.93       86.66      2.61 o
   0   7  13       17.30       14.77      2.55 o
   1   7  13       90.87       82.22      2.67 o
   2   7  13       75.83       84.09      3.14 o
   3   7  13        0.19        1.28      3.02 o
   4   7  13       29.53       26.81      3.92 o
  -3   8  13       11.29       12.57      3.00 o
  -2   8  13       24.24       25.55      2.72 o
  -1   8  13       67.93       70.74      2.67 o
   0   8  13        9.90        8.95      2.49 o
   1   8  13       66.37       69.84      2.86 o
   2   8  13       25.06       26.07      2.94 o
   3   8  13       11.19        9.98      2.97 o
  -3   9  13       16.96       15.43      3.35 o
  -2   9  13        9.16       14.12      2.91 o
  -1   9  13       23.37       25.82      2.80 o
   0   9  13        0.00        3.26      2.67 o
   1   9  13       23.57       22.60      2.78 o
   2   9  13        9.50        9.71      3.08 o
   3   9  13       16.80       17.62      3.32 o
  -2  10  13        1.73        2.57      3.11 o
  -1  10  13        0.09        2.76      2.77 o
   0  10  13        4.32        4.61      2.90 o
   1  10  13        0.08        3.41      3.06 o
   2  10  13        1.76        1.56      3.57 o
  -2  11  13        8.45        8.15      3.59 o
  -1  11  13        0.78        3.86      3.20 o
   0  11  13       55.34       50.14      3.17 o
   1  11  13        0.77        2.53      3.00 o
   2  11  13        8.49        7.93      3.55 o
   0  12  13        3.38        7.57      3.36 o
   0   0  14     1250.85     1228.62      6.14 o
   1   0  14       16.33       18.20      1.95 o
   2   0  14       54.58       58.41      2.63 o
   3   0  14       40.70       35.17      3.26 o
   4   0  14        6.61        9.73      3.52 o
   5   0  14        0.18        5.56      4.30 o
  -5   1  14        3.32        2.69      3.83 o
  -4   1  14       13.53       11.37      3.66 o
  -3   1  14      527.26      536.02      4.27 o
  -2   1  14       69.98       70.60      2.47 o
  -1   1  14        8.31       10.03      1.93 o
   0   1  14      685.71      741.31     11.21 o
   1   1  14        6.78        8.27      2.32 o
   2   1  14       68.62       68.53      2.82 o
   3   1  14      533.74      556.32      5.20 o
   4   1  14       13.68       14.92      3.47 o
   5   1  14        3.16        4.23      3.87 o
  -5   2  14        5.09        7.18      3.95 o
  -4   2  14       12.80       15.00      3.24 o
  -3   2  14      119.94      113.97      2.83 o
  -2   2  14      333.92      320.94      3.71 o
  -1   2  14       21.96       18.84      2.04 o
   0   2  14      184.07      156.84      2.33 o
   1   2  14       22.45       19.76      2.52 o
   2   2  14      327.44      322.52      5.56 o
   3   2  14      114.74      111.05      3.25 o
   4   2  14       13.15       16.96      3.99 o
   5   2  14        5.37        7.71      4.21 o
  -5   3  14       12.61       11.73      3.71 o
  -4   3  14       14.82       17.05      2.93 o
  -3   3  14       26.62       27.97      2.70 o
  -2   3  14      190.05      176.54      2.72 o
  -1   3  14      380.09      378.92      3.12 o
   0   3  14      673.42      656.87      7.82 o
   1   3  14      383.79      385.85      4.60 o
   2   3  14      186.97      179.08      4.79 o
   3   3  14       26.34       28.04      2.97 o
   4   3  14       14.68       19.16      4.02 o
   5   3  14       11.95       12.05      4.76 o
  -4   4  14        3.43        5.59      2.85 o
  -3   4  14        0.52        2.23      2.66 o
  -2   4  14      353.62      351.39      4.32 o
  -1   4  14       69.60       76.06      2.46 o
   0   4  14      157.84      146.98      2.55 o
   1   4  14       66.30       71.26      2.60 o
   2   4  14      359.61      368.09      4.84 o
   3   4  14        0.52        4.99      3.25 o
   4   4  14        3.50        4.60      4.53 o
  -4   5  14        2.23        3.78      2.87 o
  -3   5  14        0.02        2.79      2.63 o
  -2   5  14       79.12       75.29      2.78 o
  -1   5  14      181.32      178.79      2.68 o
   0   5  14       55.01       55.69      2.38 o
   1   5  14      180.51      180.67      2.92 o
   2   5  14       79.26       74.60      2.79 o
   3   5  14        0.10        1.51      3.17 o
   4   5  14        2.13        2.62      4.18 o
  -4   6  14       11.75        8.58      3.13 o
  -3   6  14        7.96        8.18      3.00 o
  -2   6  14       58.06       52.06      2.76 o
  -1   6  14       16.18       15.18      2.39 o
   0   6  14      409.04      419.71      4.76 o
   1   6  14       16.82       16.63      2.47 o
   2   6  14       55.52       51.55      2.67 o
   3   6  14        8.56       10.77      3.54 o
   4   6  14       11.58       11.19      3.75 o
  -4   7  14       13.23       12.27      3.38 o
  -3   7  14       25.30       27.95      3.13 o
  -2   7  14       86.69       84.47      2.82 o
  -1   7  14      148.97      151.02      3.06 o
   0   7  14       52.69       56.81      2.53 o
   1   7  14      148.17      145.80      2.99 o
   2   7  14       84.79       82.58      3.09 o
   3   7  14       25.00       28.34      3.14 o
   4   7  14       13.33       16.56      4.02 o
  -3   8  14        0.91        2.35      3.32 o
  -2   8  14       37.16       36.12      3.02 o
  -1   8  14       10.52       10.70      2.70 o
   0   8  14      131.13      127.79      3.39 o
   1   8  14       11.30        9.74      2.60 o
   2   8  14       34.09       33.37      2.80 o
   3   8  14        0.88        3.82      3.21 o
  -3   9  14        7.87        7.60      3.40 o
  -2   9  14       18.71       18.05      2.98 o
  -1   9  14       39.04       37.97      2.87 o
   0   9  14       20.25       25.20      2.88 o
   1   9  14       39.86       36.34      2.82 o
   2   9  14       19.32       18.97      2.90 o
   3   9  14        7.39       10.00      3.57 o
  -2  10  14        1.98        0.59      3.07 o
  -1  10  14        4.19        5.11      2.86 o
   0  10  14       19.87       19.84      2.86 o
   1  10  14        4.28        4.89      3.09 o
   2  10  14        1.83        3.61      3.24 o
  -1  11  14        0.89        2.72      3.17 o
   0  11  14        7.95        4.85      3.10 o
   1  11  14        0.96        0.40      3.13 o
   1   0  15      499.27      454.30      3.15 o
   2   0  15       75.98       76.90      2.45 o
   3   0  15       22.35       19.58      3.34 o
   4   0  15        1.56        0.10      3.55 o
   5   0  15        0.65        3.12      3.92 o
  -5   1  15        1.33        4.39      3.90 o
  -4   1  15       13.54       17.95      3.45 o
  -3   1  15       91.81       88.43      3.57 o
  -2   1  15       76.73       74.29      2.70 o
  -1   1  15       27.86       32.79      1.92 o
   0   1  15       51.27       52.24      2.13 o
   1   1  15       27.59       31.06      2.44 o
   2   1  15       76.24       78.63      2.96 o
   3   1  15       91.89      102.29      3.94 o
   4   1  15       12.55       13.04      3.50 o
   5   1  15        1.33        5.45      4.42 o
  -5   2  15        5.39        7.52      4.17 o
  -4   2  15       20.14       17.93      3.56 o
  -3   2  15       31.59       31.66      2.57 o
  -2   2  15       20.92       19.09      2.33 o
  -1   2  15       97.46      100.65      2.09 o
   0   2  15       31.71       30.80      2.09 o
   1   2  15       98.17       98.64      2.65 o
   2   2  15       20.49       16.49      2.64 o
   3   2  15       32.44       30.95      3.01 o
   4   2  15       20.36       24.52      4.36 o
   5   2  15        5.34        6.83      4.00 o
  -4   3  15       25.31       23.59      2.99 o
  -3   3  15        0.50        2.35      2.57 o
  -2   3  15      148.64      132.27      2.63 o
  -1   3  15       92.80       94.20      2.64 o
   0   3  15       84.16       85.32      2.60 o
   1   3  15       91.71       92.99      2.36 o
   2   3  15      151.50      149.22      6.19 o
   3   3  15        0.44        3.93      2.98 o
   4   3  15       25.47       26.18      4.13 o
  -4   4  15        3.07        2.98      2.85 o
  -3   4  15        6.06        5.39      2.57 o
  -2   4  15       34.56       31.64      2.65 o
  -1   4  15      366.50      357.40      3.20 o
   0   4  15       23.19       21.64      2.20 o
   1   4  15      354.64      341.94      4.45 o
   2   4  15       34.55       37.44      3.05 o
   3   4  15        6.09        2.51      3.24 o
   4   4  15        3.11        7.14      4.59 o
  -4   5  15       18.52       24.45      3.36 o
  -3   5  15        0.80        3.16      2.75 o
  -2   5  15      125.50      135.34      3.19 o
  -1   5  15       74.94       77.26      2.57 o
   0   5  15      404.95      413.04      4.49 o
   1   5  15       72.88       76.47      2.64 o
   2   5  15      122.72      130.60      2.84 o
   3   5  15        0.79        2.87      3.36 o
   4   5  15       19.34       24.27      4.51 o
  -4   6  15        8.78        9.98      3.11 o
  -3   6  15       18.67       19.36      3.11 o
  -2   6  15        8.60        5.71      2.52 o
  -1   6  15       69.92       71.41      2.64 o
   0   6  15        4.76        5.23      2.33 o
   1   6  15       73.12       76.15      2.77 o
   2   6  15        9.46       10.18      2.67 o
   3   6  15       17.93       21.86      3.27 o
   4   6  15        8.64        8.81      3.99 o
  -4   7  15        2.96        5.30      3.31 o
  -3   7  15        6.78        7.47      3.13 o
  -2   7  15       17.87       16.34      2.79 o
  -1   7  15        6.36        7.65      2.41 o
   0   7  15       29.48       25.77      2.51 o
   1   7  15        6.59        8.88      2.64 o
   2   7  15       17.47       18.83      2.77 o
   3   7  15        6.93        8.45      3.02 o
   4   7  15        3.20        3.17      4.30 o
  -3   8  15        0.95        4.32      3.26 o
  -2   8  15       11.03       11.43      2.79 o
  -1   8  15       30.32       30.15      2.65 o
   0   8  15        0.65        1.92      2.57 o
   1   8  15       30.13       27.74      2.82 o
   2   8  15       10.63       12.31      2.83 o
   3   8  15        0.91        4.43      3.05 o
  -3   9  15        1.18        1.09      3.47 o
  -2   9  15       28.87       30.30      3.07 o
  -1   9  15        2.02        4.32      2.55 o
   0   9  15        7.98        8.25      2.81 o
   1   9  15        2.13        2.83      2.80 o
   2   9  15       29.12       28.49      2.97 o
   3   9  15        1.10        2.92      3.60 o
  -2  10  15        3.91        4.29      3.20 o
  -1  10  15       31.91       33.73      3.20 o
   0  10  15        5.72       11.61      3.11 o
   1  10  15       30.98       32.48      3.27 o
   2  10  15        3.65        4.05      3.07 o
  -1  11  15        3.45        6.80      3.51 o
   0  11  15        4.80        8.22      3.15 o
   1  11  15        3.44        5.56      3.09 o
   0   0  16      556.32      583.46      6.11 o
   1   0  16       72.41       80.04      2.23 o
   2   0  16       22.39       18.99      2.32 o
   3   0  16      179.00      188.36      3.56 o
   4   0  16        3.94        3.86      3.64 o
   5   0  16        0.33        6.81      4.05 o
  -5   1  16        5.05        7.51      4.08 o
  -4   1  16       21.26       25.40      3.66 o
  -3   1  16       87.30       82.57      3.19 o
  -2   1  16       30.10       27.82      2.78 o
  -1   1  16       19.39       15.77      2.07 o
   0   1  16       59.38       57.11      2.12 o
   1   1  16       19.11       17.22      2.15 o
   2   1  16       31.08       32.28      2.71 o
   3   1  16       91.67       83.39      3.66 o
   4   1  16       21.17       23.33      3.60 o
   5   1  16        4.91        8.55      4.12 o
  -4   2  16       12.85        9.94      3.39 o
  -3   2  16        0.48        3.82      2.61 o
  -2   2  16       62.72       58.99      2.43 o
  -1   2  16       24.40       27.16      2.04 o
   0   2  16      552.31      539.31      5.73 o
   1   2  16       23.83       25.64      2.46 o
   2   2  16       64.77       60.03      3.06 o
   3   2  16        0.43        1.32      3.12 o
   4   2  16       13.30        7.71      4.08 o
  -4   3  16       23.20       20.20      3.16 o
  -3   3  16       49.46       56.15      2.78 o
  -2   3  16      149.38      153.58      2.83 o
  -1   3  16      286.72      290.24      3.04 o
   0   3  16        0.35        2.57      1.86 o
   1   3  16      285.44      292.18      3.46 o
   2   3  16      147.12      156.00      3.45 o
   3   3  16       50.16       56.11      3.41 o
   4   3  16       23.31       25.99      4.10 o
  -4   4  16        0.78        0.18      2.87 o
  -3   4  16        5.01        6.87      2.83 o
  -2   4  16       16.52       16.72      2.69 o
  -1   4  16        8.44        8.27      2.43 o
   0   4  16       13.42       13.85      2.11 o
   1   4  16        8.04        7.45      2.22 o
   2   4  16       17.69       15.19      3.33 o
   3   4  16        5.27        3.06      3.25 o
   4   4  16        0.74        2.33      4.31 o
  -4   5  16        2.51        5.79      3.38 o
  -3   5  16       26.33       25.60      2.71 o
  -2   5  16       18.68       18.50      2.82 o
  -1   5  16        0.31        2.35      2.31 o
   0   5  16      283.65      280.67      3.17 o
   1   5  16        0.43        1.42      2.54 o
   2   5  16       18.09       17.98      2.65 o
   3   5  16       26.08       23.25      3.58 o
   4   5  16        2.48        3.51      3.85 o
  -4   6  16        8.16       10.16      3.14 o
  -3   6  16        5.37        5.98      2.78 o
  -2   6  16       45.41       47.08      2.73 o
  -1   6  16      130.46      126.10      2.73 o
   0   6  16       20.87       21.83      2.39 o
   1   6  16      129.47      121.76      3.07 o
   2   6  16       46.42       45.53      2.84 o
   3   6  16        5.40        6.97      3.63 o
   4   6  16        7.96       10.20      3.97 o
  -3   7  16       27.34       29.18      3.36 o
  -2   7  16        9.05        8.81      2.98 o
  -1   7  16        2.33        5.01      2.55 o
   0   7  16       10.19        8.88      2.46 o
   1   7  16        2.37        6.59      2.70 o
   2   7  16        9.78       12.88      2.72 o
   3   7  16       27.45       26.76      3.72 o
  -3   8  16        3.03        4.09      3.33 o
  -2   8  16       67.37       67.47      2.98 o
  -1   8  16       17.58       21.68      2.75 o
   0   8  16       50.02       48.38      2.97 o
   1   8  16       18.80       21.54      2.77 o
   2   8  16       69.14       65.66      3.16 o
   3   8  16        2.83        4.02      3.11 o
  -3   9  16        0.26       -0.36      3.52 o
  -2   9  16       13.27       15.31      3.38 o
  -1   9  16        8.42        6.66      2.78 o
   0   9  16        2.64        6.40      2.97 o
   1   9  16        8.50        8.99      2.78 o
   2   9  16       13.37       14.02      3.21 o
   3   9  16        0.26        0.32      3.42 o
  -2  10  16        3.24        2.54      3.37 o
  -1  10  16        3.53        5.39      3.00 o
   0  10  16        5.82        6.73      3.16 o
   1  10  16        3.53        5.86      3.23 o
   2  10  16        3.29        5.76      3.26 o
  -1  11  16        6.32        8.81      3.67 o
   0  11  16        1.81        4.56      3.42 o
   1  11  16        6.25        6.77      3.28 o
   1   0  17      164.95      161.22      2.49 o
   2   0  17       60.34       62.51      2.68 o
   3   0  17       73.71       76.64      3.25 o
   4   0  17        0.23        2.91      3.58 o
  -4   1  17       10.38       11.67      3.42 o
  -3   1  17       45.07       46.35      3.02 o
  -2   1  17       44.72       45.19      2.59 o
  -1   1  17       80.62       79.14      2.30 o
   0   1  17       88.57       92.58      2.16 o
   1   1  17       78.77       79.46      2.29 o
   2   1  17       46.13       47.98      2.58 o
   3   1  17       44.88       46.40      3.49 o
   4   1  17        9.92       13.91      3.97 o
  -4   2  17        7.80        9.30      3.68 o
  -3   2  17       15.48       13.13      2.53 o
  -2   2  17       70.92       75.60      2.60 o
  -1   2  17      311.57      297.05      2.50 o
   0   2  17       24.17       20.51      2.22 o
   1   2  17      305.26      292.68      3.68 o
   2   2  17       72.28       84.50      3.06 o
   3   2  17       15.06       14.40      3.05 o
   4   2  17        7.76        7.40      4.67 o
  -4   3  17       17.94       20.48      3.12 o
  -3   3  17        5.94        8.28      2.65 o
  -2   3  17      244.89      234.89      2.96 o
  -1   3  17      336.25      328.10      4.46 o
   0   3  17       43.86       41.29      2.17 o
   1   3  17      337.58      338.95      5.70 o
   2   3  17      249.85      254.03      5.12 o
   3   3  17        5.87        8.36      3.08 o
   4   3  17       17.42       17.69      4.45 o
  -4   4  17        4.21        7.91      3.08 o
  -3   4  17       16.22       21.49      2.66 o
  -2   4  17       80.27       70.71      2.86 o
  -1   4  17       76.97       77.72      2.53 o
   0   4  17       79.56       66.88      2.37 o
   1   4  17       81.11       84.27      2.56 o
   2   4  17       81.52       74.10      3.50 o
   3   4  17       16.53       16.45      3.43 o
   4   4  17        4.17        4.07      4.80 o
  -4   5  17       40.46       40.73      3.41 o
  -3   5  17       10.99       12.22      2.65 o
  -2   5  17       28.68       34.02      2.74 o
  -1   5  17      175.09      161.39      2.87 o
   0   5  17       68.75       68.62      2.61 o
   1   5  17      175.52      172.10      3.05 o
   2   5  17       28.11       33.29      2.79 o
   3   5  17       10.65       10.74      4.03 o
   4   5  17       40.52       43.17      3.86 o
  -4   6  17        5.06        8.65      3.31 o
  -3   6  17       13.34       15.49      2.84 o
  -2   6  17       16.90       15.73      2.65 o
  -1   6  17      214.07      220.54      3.39 o
   0   6  17       11.89       18.91      2.36 o
   1   6  17      219.75      218.74      3.25 o
   2   6  17       16.73       12.10      2.71 o
   3   6  17       13.04       10.11      3.54 o
   4   6  17        5.00        6.58      4.11 o
  -3   7  17        4.48        8.57      3.20 o
  -2   7  17        6.75        7.70      2.94 o
  -1   7  17       13.58       14.17      2.48 o
   0   7  17       34.98       37.60      2.61 o
   1   7  17       13.47       13.56      2.66 o
   2   7  17        6.31        6.40      2.93 o
   3   7  17        4.45        3.69      3.82 o
  -3   8  17        5.58        9.60      3.33 o
  -2   8  17       22.95       20.42      3.10 o
  -1   8  17       30.49       33.61      2.82 o
   0   8  17       25.94       26.11      2.88 o
   1   8  17       30.69       34.80      2.93 o
   2   8  17       23.14       20.56      2.94 o
   3   8  17        5.66        7.29      3.35 o
  -2   9  17       21.01       19.52      3.14 o
  -1   9  17        4.19        6.36      2.95 o
   0   9  17        9.02       11.79      2.95 o
   1   9  17        4.33        5.80      2.89 o
   2   9  17       21.06       19.88      3.18 o
  -2  10  17        2.80        4.83      3.23 o
  -1  10  17        8.14        8.95      3.19 o
   0  10  17        0.01        1.08      3.09 o
   1  10  17        7.76       12.06      3.10 o
   2  10  17        2.89        5.98      3.68 o
   0  11  17       16.76       16.91      3.30 o
   0   0  18       72.65       60.99      2.95 o
   1   0  18       43.99       40.89      2.24 o
   2   0  18      166.87      159.42      2.78 o
   3   0  18       57.87       52.26      3.29 o
   4   0  18        0.00        3.59      3.54 o
  -4   1  18        0.17        0.34      3.45 o
  -3   1  18        8.70       12.18      3.11 o
  -2   1  18        7.26        4.48      2.63 o
  -1   1  18      107.60      111.07      2.43 o
   0   1  18       15.96       18.93      2.11 o
   1   1  18      104.28      106.82      2.44 o
   2   1  18        7.63        7.93      2.49 o
   3   1  18        8.90       13.44      2.92 o
   4   1  18        0.14        4.28      3.73 o
  -4   2  18        3.52        5.84      4.00 o
  -3   2  18       35.85       38.58      3.11 o
  -2   2  18      137.90      149.23      3.59 o
  -1   2  18       99.44       89.84      2.32 o
   0   2  18       22.85       17.03      2.25 o
   1   2  18      101.40       92.95      2.75 o
   2   2  18      136.24      150.45      4.34 o
   3   2  18       35.77       37.74      3.19 o
   4   2  18        3.55        8.39      3.65 o
  -4   3  18        3.82        2.51      3.55 o
  -3   3  18       50.59       50.97      2.68 o
  -2   3  18      218.01      200.13      4.10 o
  -1   3  18       83.27       87.08      2.55 o
   0   3  18      565.22      536.80      5.83 o
   1   3  18       80.83       80.57      2.73 o
   2   3  18      217.96      213.45      4.76 o
   3   3  18       50.37       47.06      3.29 o
   4   3  18        3.78        5.42      4.29 o
  -4   4  18       11.05        8.87      3.20 o
  -3   4  18       34.35       32.38      2.88 o
  -2   4  18       24.79       23.64      2.43 o
  -1   4  18        4.92        6.59      2.34 o
   0   4  18      416.46      399.72      5.37 o
   1   4  18        5.00        4.16      2.28 o
   2   4  18       24.06       20.52      2.92 o
   3   4  18       34.18       28.70      3.53 o
   4   4  18       10.96        6.88      4.49 o
  -4   5  18        5.35        5.50      3.25 o
  -3   5  18       29.41       28.11      2.90 o
  -2   5  18       39.05       41.99      2.88 o
  -1   5  18      173.49      170.95      2.93 o
   0   5  18       18.19       24.04      2.48 o
   1   5  18      177.99      176.17      3.21 o
   2   5  18       38.75       41.84      3.18 o
   3   5  18       29.49       31.05      3.73 o
   4   5  18        5.17        6.06      4.08 o
  -4   6  18        0.19        0.15      3.32 o
  -3   6  18        2.21        5.63      2.84 o
  -2   6  18        5.36        6.04      2.76 o
  -1   6  18       69.37       62.22      2.74 o
   0   6  18       70.48       74.99      2.61 o
   1   6  18       68.77       65.04      2.76 o
   2   6  18        5.62        6.72      2.73 o
   3   6  18        2.24        3.43      3.94 o
   4   6  18        0.24       -2.39      4.22 o
  -3   7  18        1.08        2.85      3.41 o
  -2   7  18       24.34       25.27      2.85 o
  -1   7  18       58.39       58.34      2.77 o
   0   7  18      152.51      152.15      3.51 o
   1   7  18       58.30       61.28      2.78 o
   2   7  18       23.70       20.68      2.95 o
   3   7  18        1.04        3.89      3.91 o
  -3   8  18        3.93        6.33      3.65 o
  -2   8  18       15.01       15.88      2.95 o
  -1   8  18        0.82        0.28      2.76 o
   0   8  18       12.72        8.29      2.88 o
   1   8  18        0.73        1.91      2.77 o
   2   8  18       14.80       12.66      3.16 o
   3   8  18        3.89        4.81      3.74 o
  -2   9  18        7.49        6.94      3.07 o
  -1   9  18       20.36       20.61      2.86 o
   0   9  18       10.03       13.84      2.85 o
   1   9  18       20.18       21.96      3.21 o
   2   9  18        7.32        6.36      3.21 o
  -1  10  18       13.44        8.61      3.39 o
   0  10  18       15.27       17.36      3.15 o
   1  10  18       13.34       11.49      3.28 o
   1   0  19       35.62       32.35      2.28 o
   2   0  19        1.17        3.23      2.51 o
   3   0  19        4.99        9.79      3.16 o
   4   0  19       18.88       21.18      3.91 o
  -4   1  19       10.00        6.97      4.07 o
  -3   1  19        7.32       10.10      3.24 o
  -2   1  19       89.52       94.62      2.70 o
  -1   1  19       63.73       64.17      2.36 o
   0   1  19       54.96       67.77      2.26 o
   1   1  19       64.48       67.78      2.25 o
   2   1  19       87.63       90.06      2.72 o
   3   1  19        7.44        9.61      2.81 o
   4   1  19       10.66       12.79      3.93 o
  -4   2  19        6.30        2.10      3.90 o
  -3   2  19       12.26       12.35      3.14 o
  -2   2  19      104.25      103.58      3.09 o
  -1   2  19      112.24      109.59      2.29 o
   0   2  19        2.47        4.73      2.02 o
   1   2  19      111.31      109.46      2.97 o
   2   2  19      104.80       95.59      3.32 o
   3   2  19       12.31       12.09      3.15 o
   4   2  19        6.33        3.77      3.96 o
  -4   3  19        8.49        8.83      3.64 o
  -3   3  19        7.37       10.07      2.87 o
  -2   3  19       18.30       14.18      2.60 o
  -1   3  19       73.44       72.35      2.46 o
   0   3  19       83.52       99.68      2.51 o
   1   3  19       72.02       71.41      2.82 o
   2   3  19       17.36       13.45      3.07 o
   3   3  19        7.14        8.52      3.23 o
   4   3  19        8.58        8.40      4.65 o
  -4   4  19        0.11        0.78      3.13 o
  -3   4  19        4.79        5.59      2.76 o
  -2   4  19       61.38       58.12      2.60 o
  -1   4  19      101.31      104.28      2.61 o
   0   4  19      151.23      149.21      2.97 o
   1   4  19       98.95      100.62      2.78 o
   2   4  19       60.48       56.88      3.46 o
   3   4  19        4.70        3.73      3.55 o
   4   4  19        0.09        1.67      4.73 o
  -4   5  19        2.27        3.94      3.32 o
  -3   5  19       18.19       15.34      2.93 o
  -2   5  19        6.84        8.41      2.71 o
  -1   5  19      263.89      269.98      3.91 o
   0   5  19      182.74      179.44      3.68 o
   1   5  19      263.61      272.15      4.19 o
   2   5  19        6.53        8.77      3.47 o
   3   5  19       18.09       17.67      3.60 o
   4   5  19        2.18        5.02      3.97 o
  -3   6  19        2.87        1.36      2.98 o
  -2   6  19        5.38        7.31      2.77 o
  -1   6  19       65.30       65.81      2.78 o
   0   6  19       19.16       16.73      2.54 o
   1   6  19       63.66       66.80      3.00 o
   2   6  19        5.19        4.01      3.13 o
   3   6  19        2.74        3.21      3.83 o
  -3   7  19       10.30        8.06      3.23 o
  -2   7  19       16.88       18.84      2.94 o
  -1   7  19       14.24       16.20      2.74 o
   0   7  19       16.72       16.05      2.60 o
   1   7  19       13.76       14.21      2.77 o
   2   7  19       17.25       22.87      2.98 o
   3   7  19        9.94       10.42      3.86 o
  -3   8  19       11.21       10.85      3.72 o
  -2   8  19       20.08       22.78      3.16 o
  -1   8  19        7.11       10.26      2.78 o
   0   8  19       14.99       17.00      2.89 o
   1   8  19        7.03        9.59      2.89 o
   2   8  19       19.63       19.32      3.22 o
   3   8  19       11.44       14.86      4.07 o
  -2   9  19        4.92        6.29      3.29 o
  -1   9  19       20.06       21.90      2.90 o
   0   9  19        0.06        1.42      3.01 o
   1   9  19       20.01       22.86      3.10 o
   2   9  19        4.91        7.54      3.32 o
  -1  10  19        4.97        7.45      3.65 o
   0  10  19        1.96        5.71      3.09 o
   1  10  19        4.96        6.25      3.23 o
   0   0  20       15.77       29.70      3.00 o
   1   0  20       17.74       16.30      2.21 o
   2   0  20       90.90       96.97      2.79 o
   3   0  20       11.14       11.83      3.25 o
   4   0  20        8.93        9.49      3.89 o
  -4   1  20        0.26       -0.44      3.74 o
  -3   1  20        8.25       12.79      3.22 o
  -2   1  20       32.46       38.79      2.59 o
  -1   1  20      104.41      108.52      2.45 o
   0   1  20       47.49       43.17      2.37 o
   1   1  20      107.09      113.59      2.42 o
   2   1  20       31.96       37.61      2.66 o
   3   1  20        8.73       11.92      2.88 o
   4   1  20        0.25        2.55      4.00 o
  -4   2  20        6.50        7.11      3.58 o
  -3   2  20        1.44        3.27      3.36 o
  -2   2  20        5.18        6.15      3.06 o
  -1   2  20       11.67       15.64      2.18 o
   0   2  20        2.12        2.55      2.14 o
   1   2  20       12.01       13.64      2.33 o
   2   2  20        5.41        8.55      3.01 o
   3   2  20        1.31       -0.02      2.89 o
   4   2  20        6.50        6.79      3.70 o
  -4   3  20        0.50        1.92      3.68 o
  -3   3  20        9.22       10.24      2.76 o
  -2   3  20       24.20       28.08      2.67 o
  -1   3  20       18.31       17.83      2.14 o
   0   3  20       42.48       46.15      2.48 o
   1   3  20       18.10       18.47      2.69 o
   2   3  20       24.94       29.28      3.02 o
   3   3  20        8.70        8.62      3.36 o
   4   3  20        0.48        2.28      4.57 o
  -4   4  20        0.03        0.70      3.32 o
  -3   4  20       17.68       17.42      2.89 o
  -2   4  20        6.25        5.62      2.55 o
  -1   4  20       30.92       29.71      2.51 o
   0   4  20      511.60      523.56      4.18 o
   1   4  20       31.24       32.39      2.54 o
   2   4  20        5.57        9.28      3.11 o
   3   4  20       18.31       21.40      3.65 o
   4   4  20        0.04        1.53      4.88 o
  -3   5  20       15.53       18.00      2.87 o
  -2   5  20        0.49        2.25      2.87 o
  -1   5  20       22.53       19.58      2.51 o
   0   5  20        1.84        3.33      2.48 o
   1   5  20       22.22       19.12      2.77 o
   2   5  20        0.37        3.65      3.44 o
   3   5  20       15.13       19.71      3.89 o
  -3   6  20       11.15       12.99      2.96 o
  -2   6  20        2.34        6.21      2.84 o
  -1   6  20        5.80        6.65      2.91 o
   0   6  20        7.58        6.53      2.56 o
   1   6  20        4.92        5.08      2.87 o
   2   6  20        2.20        5.92      2.96 o
   3   6  20       11.23       13.96      3.80 o
  -3   7  20        0.35        3.14      3.18 o
  -2   7  20       19.01       19.23      3.11 o
  -1   7  20        7.61        6.38      2.64 o
   0   7  20      103.57      109.44      2.87 o
   1   7  20        7.64        7.16      2.80 o
   2   7  20       19.14       20.61      3.02 o
   3   7  20        0.36        1.57      3.99 o
  -2   8  20       11.20        7.62      3.14 o
  -1   8  20        2.28        6.51      2.95 o
   0   8  20       17.89       15.65      2.91 o
   1   8  20        2.38        2.11      3.03 o
   2   8  20       11.13        9.85      3.28 o
  -2   9  20        2.76        5.15      3.34 o
  -1   9  20        9.67        8.55      2.98 o
   0   9  20        2.58        5.14      3.52 o
   1   9  20        9.44       12.75      3.22 o
   2   9  20        2.93        4.67      3.46 o
  -1  10  20        8.22        8.89      3.86 o
   0  10  20        0.27        0.36      3.41 o
   1  10  20        8.19        9.50      3.37 o
   1   0  21        2.43        3.23      2.26 o
   2   0  21       21.70       27.08      2.53 o
   3   0  21        1.28        5.17      3.40 o
   4   0  21        0.59        1.53      4.17 o
  -4   1  21        8.20       11.22      3.85 o
  -3   1  21        0.43        2.04      3.42 o
  -2   1  21       67.38       71.36      2.68 o
  -1   1  21       74.54       77.18      2.45 o
   0   1  21       96.72       98.29      2.34 o
   1   1  21       75.63       74.41      2.43 o
   2   1  21       65.22       69.52      2.64 o
   3   1  21        0.52        2.72      2.97 o
   4   1  21        8.01       11.78      3.78 o
  -4   2  21        4.06        3.03      3.84 o
  -3   2  21        6.32        7.36      3.34 o
  -2   2  21       72.26       66.08      3.14 o
  -1   2  21      157.13      176.60      2.65 o
   0   2  21       20.03       19.38      2.27 o
   1   2  21      160.05      180.26      2.67 o
   2   2  21       74.50       67.31      2.94 o
   3   2  21        6.18        8.17      3.07 o
   4   2  21        4.00        4.52      3.92 o
  -4   3  21        7.00        9.14      4.46 o
  -3   3  21       36.77       29.79      3.42 o
  -2   3  21       35.04       37.88      2.64 o
  -1   3  21        0.12        2.43      2.25 o
   0   3  21       59.59       56.84      2.81 o
   1   3  21        0.36        0.05      2.48 o
   2   3  21       35.78       37.95      3.26 o
   3   3  21       37.15       30.16      3.50 o
   4   3  21        7.08        6.55      4.05 o
  -4   4  21        2.85        3.64      3.69 o
  -3   4  21        2.24        5.38      2.85 o
  -2   4  21        4.52        5.10      2.55 o
  -1   4  21      124.85      121.96      2.68 o
   0   4  21      230.21      210.26      4.00 o
   1   4  21      125.51      124.46      2.90 o
   2   4  21        4.53        8.17      3.37 o
   3   4  21        2.33        5.34      3.90 o
   4   4  21        2.70        2.46      5.40 o
  -3   5  21        4.12        6.84      3.07 o
  -2   5  21       12.04       11.33      2.66 o
  -1   5  21       45.56       42.22      2.65 o
   0   5  21       68.27       60.35      2.61 o
   1   5  21       46.22       45.00      2.65 o
   2   5  21       12.30       10.14      3.40 o
   3   5  21        4.17        5.86      3.82 o
  -3   6  21        0.89        6.19      3.04 o
  -2   6  21       15.11       18.96      3.11 o
  -1   6  21       19.64       24.20      2.63 o
   0   6  21       10.23        8.86      2.52 o
   1   6  21       19.02       22.23      2.87 o
   2   6  21       14.74       15.59      3.61 o
   3   6  21        0.84        2.50      4.11 o
  -3   7  21        1.41        2.05      3.21 o
  -2   7  21        7.98        7.58      3.26 o
  -1   7  21       21.74       21.64      3.06 o
   0   7  21       93.19       89.18      2.85 o
   1   7  21       22.76       21.46      2.83 o
   2   7  21        7.99       10.83      3.49 o
   3   7  21        1.32        0.69      4.23 o
  -2   8  21        0.11        3.51      3.23 o
  -1   8  21        3.14        5.55      3.05 o
   0   8  21        0.10        2.04      2.71 o
   1   8  21        3.06        3.65      3.11 o
   2   8  21        0.15        0.54      3.14 o
  -1   9  21       17.75       15.49      3.18 o
   0   9  21        1.63        4.89      3.21 o
   1   9  21       17.77       16.03      3.37 o
   0   0  22       69.43       84.31      3.34 o
   1   0  22       10.16       11.83      2.39 o
   2   0  22        1.37        1.50      2.65 o
   3   0  22        0.02        1.34      3.32 o
   4   0  22        2.67        2.90      4.13 o
  -4   1  22        0.58        1.95      4.09 o
  -3   1  22       20.73       25.81      3.45 o
  -2   1  22       50.34       44.42      2.70 o
  -1   1  22        9.26        9.59      2.36 o
   0   1  22       16.17       19.01      2.19 o
   1   1  22        9.08        8.45      2.30 o
   2   1  22       49.41       45.95      2.62 o
   3   1  22       21.11       23.27      3.13 o
   4   1  22        0.59        2.35      3.88 o
  -4   2  22        2.73        3.17      3.92 o
  -3   2  22       19.53       19.35      3.48 o
  -2   2  22       66.07       61.63      3.24 o
  -1   2  22      104.19      100.51      2.67 o
   0   2  22        7.61        9.08      2.36 o
   1   2  22      103.53      103.21      2.62 o
   2   2  22       66.69       62.50      2.69 o
   3   2  22       20.01       21.13      2.90 o
   4   2  22        2.76        6.00      4.16 o
  -3   3  22        2.16        3.23      3.18 o
  -2   3  22       21.13       19.35      2.86 o
  -1   3  22        1.89        1.73      2.29 o
   0   3  22        9.37        6.56      2.59 o
   1   3  22        1.79        0.45      2.55 o
   2   3  22       21.26       19.20      3.17 o
   3   3  22        1.98        5.63      3.48 o
  -3   4  22       27.83       26.57      3.02 o
  -2   4  22        4.21        4.42      2.63 o
  -1   4  22       84.50       73.64      2.67 o
   0   4  22       24.63       19.22      2.61 o
   1   4  22       86.08       75.69      3.01 o
   2   4  22        4.27        3.82      3.16 o
   3   4  22       27.67       23.93      3.93 o
  -3   5  22       18.17       16.28      3.10 o
  -2   5  22       21.18       20.05      2.70 o
  -1   5  22       17.55       19.76      2.68 o
   0   5  22       43.14       48.55      2.64 o
   1   5  22       17.92       20.88      2.73 o
   2   5  22       21.10       24.48      3.64 o
   3   5  22       18.35       17.29      3.88 o
  -3   6  22        5.17        5.01      3.15 o
  -2   6  22        0.38        1.46      3.02 o
  -1   6  22        0.35       -0.06      2.76 o
   0   6  22       16.46       21.94      2.59 o
   1   6  22        0.41        1.47      2.86 o
   2   6  22        0.34        0.80      3.81 o
   3   6  22        4.94        3.20      3.97 o
  -2   7  22        2.32        2.10      3.36 o
  -1   7  22       12.90       15.83      2.83 o
   0   7  22        0.41        2.99      2.88 o
   1   7  22       12.97       15.44      3.08 o
   2   7  22        2.53        2.14      3.11 o
  -2   8  22        0.38        0.73      3.33 o
  -1   8  22       10.05        8.94      3.13 o
   0   8  22       29.97       27.74      2.86 o
   1   8  22       10.01        8.64      3.13 o
   2   8  22        0.40        3.49      3.83 o
  -1   9  22        8.35        6.50      3.48 o
   0   9  22        7.97       10.47      3.30 o
   1   9  22        8.37        4.81      3.42 o
   1   0  23      100.32      101.80      2.49 o
   2   0  23        9.75        8.83      2.78 o
   3   0  23       11.61       11.89      3.68 o
   4   0  23        6.56        6.98      3.98 o
  -3   1  23       14.75       13.99      3.50 o
  -2   1  23       23.17       18.73      2.83 o
  -1   1  23       10.72       12.04      2.46 o
   0   1  23        5.83        4.76      2.31 o
   1   1  23       10.96        9.88      2.35 o
   2   1  23       22.91       20.24      2.77 o
   3   1  23       14.66       18.91      3.28 o
  -3   2  23        6.13        5.71      3.42 o
  -2   2  23        6.58       10.01      3.26 o
  -1   2  23      112.72      103.88      2.60 o
   0   2  23        3.30        1.94      2.29 o
   1   2  23      112.22      104.45      2.62 o
   2   2  23        6.09       10.25      2.77 o
   3   2  23        6.23        4.91      3.08 o
  -3   3  23        2.84        3.88      3.48 o
  -2   3  23        1.10        3.76      2.79 o
  -1   3  23       89.31       88.44      2.88 o
   0   3  23        0.68       -0.88      2.29 o
   1   3  23       86.77       84.40      2.66 o
   2   3  23        1.09        3.34      3.13 o
   3   3  23        2.67        5.15      3.24 o
  -3   4  23        1.79        1.06      3.01 o
  -2   4  23        4.78        4.93      2.62 o
  -1   4  23        9.94        5.96      2.30 o
   0   4  23        2.94        3.36      2.92 o
   1   4  23       10.00        7.97      3.00 o
   2   4  23        4.52        5.61      3.41 o
   3   4  23        1.76        0.96      3.87 o
  -3   5  23        1.96        3.96      3.15 o
  -2   5  23        1.60        5.00      2.73 o
  -1   5  23       15.66       14.53      2.68 o
   0   5  23        5.84        3.35      2.62 o
   1   5  23       15.08       14.63      2.95 o
   2   5  23        1.57        3.93      3.57 o
   3   5  23        2.02       -1.24      4.05 o
  -3   6  23        4.94        7.40      3.31 o
  -2   6  23        8.38        8.15      2.89 o
  -1   6  23        2.09        4.62      2.82 o
   0   6  23      234.98      221.98      3.70 o
   1   6  23        2.08        3.55      3.05 o
   2   6  23        8.70       11.56      3.95 o
   3   6  23        4.93        6.14      4.11 o
  -2   7  23        0.26        2.02      3.43 o
  -1   7  23       12.29       16.48      2.91 o
   0   7  23       11.11       14.07      2.89 o
   1   7  23       12.30       17.21      3.17 o
   2   7  23        0.24        4.31      4.09 o
  -1   8  23        0.53        1.15      3.17 o
   0   8  23        0.24        1.84      2.93 o
   1   8  23        0.57        1.89      3.24 o
   0   9  23        3.35        1.63      3.52 o
   0   0  24       28.77       36.12      3.23 o
   1   0  24       35.72       35.25      2.43 o
   2   0  24      146.91      136.35      3.17 o
   3   0  24        4.23        5.27      3.68 o
  -3   1  24        6.44        7.68      3.47 o
  -2   1  24       28.56       25.11      2.85 o
  -1   1  24       26.25       23.60      2.43 o
   0   1  24        7.74       12.16      2.52 o
   1   1  24       26.74       26.28      2.58 o
   2   1  24       27.52       20.53      2.75 o
   3   1  24        6.53        6.27      3.24 o
  -3   2  24        4.00        0.76      3.95 o
  -2   2  24       16.13       20.87      3.36 o
  -1   2  24       40.19       39.89      2.59 o
   0   2  24       34.67       47.89      2.41 o
   1   2  24       40.34       41.11      2.59 o
   2   2  24       16.06       18.31      2.69 o
   3   2  24        4.16        8.80      3.19 o
  -3   3  24        7.22        6.06      3.89 o
  -2   3  24       17.55       20.61      3.12 o
  -1   3  24       27.15       26.45      2.69 o
   0   3  24       69.20       69.59      2.49 o
   1   3  24       27.65       26.03      2.71 o
   2   3  24       16.42       18.63      3.16 o
   3   3  24        7.07        6.17      3.07 o
  -3   4  24        0.68       -0.61      3.58 o
  -2   4  24        0.94        0.33      2.88 o
  -1   4  24        6.79        9.14      2.51 o
   0   4  24       32.87       31.47      3.05 o
   1   4  24        7.27       11.66      3.03 o
   2   4  24        0.86        1.29      3.36 o
   3   4  24        0.57        2.24      4.03 o
  -3   5  24        1.13        1.72      3.23 o
  -2   5  24        0.47        3.00      2.93 o
  -1   5  24        0.13        2.20      2.68 o
   0   5  24       17.93       18.05      2.70 o
   1   5  24        0.14        3.70      3.03 o
   2   5  24        0.52        5.48      3.60 o
   3   5  24        1.15        3.57      4.09 o
  -2   6  24        0.74        3.06      2.79 o
  -1   6  24        3.91        4.19      2.98 o
   0   6  24       69.85       60.64      2.95 o
   1   6  24        4.06        6.88      3.15 o
   2   6  24        0.74        0.71      3.97 o
  -2   7  24       12.21       11.72      3.20 o
  -1   7  24        6.48        6.12      3.16 o
   0   7  24        0.06        1.88      2.93 o
   1   7  24        6.38        6.06      3.22 o
   2   7  24       12.25       15.92      4.18 o
  -1   8  24       27.24       28.57      3.52 o
   0   8  24        3.45        5.11      3.28 o
   1   8  24       27.24       28.40      3.52 o
   1   0  25       16.96       22.92      2.49 o
   2   0  25      123.54      133.58      3.16 o
   3   0  25        4.31        7.78      3.89 o
  -3   1  25        4.16        4.16      3.67 o
  -2   1  25        8.04        9.25      2.86 o
  -1   1  25        8.96        9.32      2.45 o
   0   1  25        0.82        1.99      2.46 o
   1   1  25        9.74        9.92      2.42 o
   2   1  25        8.31        9.55      2.84 o
   3   1  25        4.11        6.58      3.25 o
  -3   2  25       10.72        8.75      3.78 o
  -2   2  25        4.12        2.09      3.52 o
  -1   2  25       25.06       23.76      2.44 o
   0   2  25       17.05       20.05      2.48 o
   1   2  25       25.30       25.39      2.70 o
   2   2  25        3.93        1.35      2.91 o
   3   2  25       10.80       12.15      3.36 o
  -3   3  25        1.57        3.62      4.03 o
  -2   3  25        0.41       -0.69      3.20 o
  -1   3  25       29.25       28.89      2.94 o
   0   3  25        6.53        8.68      2.56 o
   1   3  25       29.54       29.10      2.49 o
   2   3  25        0.41        0.48      2.97 o
   3   3  25        1.60        5.46      3.44 o
  -3   4  25        4.16        7.35      4.12 o
  -2   4  25        6.18        2.82      3.07 o
  -1   4  25       10.45       12.61      2.56 o
   0   4  25        0.16        2.96      2.79 o
   1   4  25       10.52       13.62      3.14 o
   2   4  25        6.59        5.59      3.61 o
   3   4  25        4.19        6.71      4.34 o
  -2   5  25        0.26        2.50      2.95 o
  -1   5  25       44.61       45.56      2.68 o
   0   5  25        1.91        1.27      3.00 o
   1   5  25       45.18       45.21      3.21 o
   2   5  25        0.23        3.57      4.17 o
  -2   6  25        1.83        4.00      3.16 o
  -1   6  25        7.28        9.51      3.25 o
   0   6  25        3.15        1.36      2.86 o
   1   6  25        7.02       10.18      3.67 o
   2   6  25        1.75        3.09      4.66 o
  -1   7  25        0.63        1.99      3.19 o
   0   7  25       15.59       16.41      3.19 o
   1   7  25        0.56        2.18      3.25 o
   0   8  25        6.92        7.49      3.35 o
   0   0  26       29.23       31.09      3.36 o
   1   0  26        0.00        1.24      2.55 o
   2   0  26       20.52       20.61      3.09 o
   3   0  26       17.93       17.08      3.94 o
  -3   1  26        6.22        3.23      3.84 o
  -2   1  26       36.58       41.15      3.13 o
  -1   1  26        9.70        9.06      2.49 o
   0   1  26        3.27        4.75      2.50 o
   1   1  26        9.54        9.35      2.47 o
   2   1  26       37.17       37.67      3.14 o
   3   1  26        6.23        3.37      3.50 o
  -3   2  26       21.02       22.57      3.87 o
  -2   2  26        6.42       10.96      3.48 o
  -1   2  26        0.38        3.29      2.57 o
   0   2  26        1.25        1.90      2.37 o
   1   2  26        0.41        5.21      2.43 o
   2   2  26        6.69        9.05      2.84 o
   3   2  26       20.83       24.32      3.42 o
  -3   3  26        0.91       -0.41      3.84 o
  -2   3  26       25.41       21.88      3.38 o
  -1   3  26        1.99        3.46      2.77 o
   0   3  26       14.99       21.98      2.50 o
   1   3  26        2.05        2.82      2.65 o
   2   3  26       25.91       25.31      2.93 o
   3   3  26        0.91        1.73      3.32 o
  -2   4  26        2.70        5.32      3.39 o
  -1   4  26        1.34        3.93      2.86 o
   0   4  26        0.13        3.25      2.74 o
   1   4  26        1.39        5.29      3.11 o
   2   4  26        2.69        4.34      3.25 o
  -2   5  26        2.32        3.45      2.99 o
  -1   5  26        1.96        5.68      2.96 o
   0   5  26       34.59       32.50      3.53 o
   1   5  26        1.90        1.63      3.20 o
   2   5  26        2.19        4.59      3.95 o
  -2   6  26        1.98        4.22      3.14 o
  -1   6  26       13.88       15.78      2.92 o
   0   6  26        0.61        4.71      2.92 o
   1   6  26       13.41       13.87      3.86 o
   2   6  26        2.07        6.78      4.45 o
  -1   7  26        2.01        5.25      3.22 o
   0   7  26       19.07       22.58      3.37 o
   1   7  26        2.15        3.37      3.66 o
   1   0  27       28.62       22.73      2.59 o
   2   0  27        3.11        3.59      2.88 o
   3   0  27        0.89        2.22      4.08 o
  -3   1  27       14.40       11.65      4.04 o
  -2   1  27       15.87       13.19      3.00 o
  -1   1  27       10.39       10.04      2.62 o
   0   1  27        1.33        0.68      2.54 o
   1   1  27       10.79       15.99      2.63 o
   2   1  27       15.71       13.01      2.85 o
   3   1  27       14.24       11.27      3.58 o
  -2   2  27        0.29        1.93      3.47 o
  -1   2  27        0.88        2.04      2.61 o
   0   2  27       21.26       22.95      2.65 o
   1   2  27        0.85        4.51      2.62 o
   2   2  27        0.28        4.22      2.99 o
  -2   3  27        2.98        4.53      3.55 o
  -1   3  27        1.45        2.38      2.81 o
   0   3  27        4.49        4.92      2.66 o
   1   3  27        1.60        3.28      2.56 o
   2   3  27        2.92        6.05      2.95 o
  -2   4  27        5.49        9.34      3.71 o
  -1   4  27        2.21        4.08      2.90 o
   0   4  27        0.80        4.88      2.94 o
   1   4  27        2.37        5.96      2.99 o
   2   4  27        5.26        9.90      3.15 o
  -2   5  27        6.03        6.52      3.36 o
  -1   5  27        2.64        4.70      2.88 o
   0   5  27        3.09        3.88      3.22 o
   1   5  27        2.52        5.14      3.32 o
   2   5  27        6.24        7.82      4.52 o
  -1   6  27        2.60        3.58      2.79 o
   0   6  27        0.30        0.36      3.36 o
   1   6  27        2.55        6.07      4.24 o
   0   0  28        8.61        8.16      3.55 o
   1   0  28        6.51        4.72      2.69 o
   2   0  28        5.56        6.39      3.23 o
  -2   1  28        1.80        3.27      3.15 o
  -1   1  28        9.68       10.31      2.77 o
   0   1  28        2.44        3.16      2.59 o
   1   1  28        9.56        9.33      2.83 o
   2   1  28        1.86        3.37      3.15 o
  -2   2  28       11.03        8.90      3.59 o
  -1   2  28        1.33        3.21      2.76 o
   0   2  28       40.80       45.53      2.82 o
   1   2  28        1.37        2.31      2.71 o
   2   2  28       10.68       10.95      3.01 o
  -2   3  28        1.20        4.42      3.68 o
  -1   3  28        0.49        0.32      2.99 o
   0   3  28        0.72        1.72      2.74 o
   1   3  28        0.49        0.41      2.84 o
   2   3  28        1.24        3.66      3.18 o
  -2   4  28        4.31        6.22      3.83 o
  -1   4  28        3.03        3.34      3.12 o
   0   4  28        8.03       11.55      2.83 o
   1   4  28        3.10        3.84      3.07 o
   2   4  28        4.30        5.31      3.44 o
  -1   5  28        8.75        7.04      3.18 o
   0   5  28        5.92        4.27      3.17 o
   1   5  28        8.61        7.70      3.35 o
   0   6  28        0.00       -0.54      3.39 o
   1   0  29        1.29        2.78      2.78 o
   2   0  29        0.04        1.40      3.40 o
  -2   1  29        3.91        3.43      3.52 o
  -1   1  29        2.64        5.00      2.94 o
   0   1  29        1.87        5.78      2.71 o
   1   1  29        2.69        4.90      3.00 o
   2   1  29        3.96        8.27      3.29 o
  -2   2  29        0.13        1.83      3.85 o
  -1   2  29        0.46        3.08      2.93 o
   0   2  29        0.00        2.14      2.70 o
   1   2  29        0.53        3.88      2.79 o
   2   2  29        0.12        2.40      3.27 o
  -1   3  29        0.43        1.41      3.17 o
   0   3  29        1.23        2.66      2.82 o
   1   3  29        0.49        2.48      2.96 o
  -1   4  29       13.56       13.72      3.20 o
   0   4  29       14.08       12.17      3.19 o
   1   4  29       13.42       10.33      3.04 o
   0   5  29        6.82        4.62      3.15 o
   0   0  30        5.37        8.69      3.83 o
   1   0  30        2.23        2.37      2.93 o
  -1   1  30        1.42        0.24      2.90 o
   0   1  30       15.76       13.21      3.02 o
   1   1  30        1.38        1.73      2.87 o
  -1   2  30        3.69        4.26      3.07 o
   0   2  30        4.26        7.27      2.75 o
   1   2  30        3.68        1.38      2.95 o
  -1   3  30        1.69        4.01      3.30 o
   0   3  30        0.22        2.30      2.88 o
   1   3  30        1.73        1.61      2.88 o
   0   4  30       12.66       11.79      3.24 o
   1   0  31        0.05        3.09      2.92 o
  -1   1  31        0.62        2.48      2.92 o
   0   1  31       14.95        8.99      3.05 o
   1   1  31        0.63        1.63      2.93 o
   0   2  31        0.80        3.06      3.13 o
